# Supplementary material for: Homothallic or Heterothallic? A Genomic Investigation Into the Sexual Capabilities of the Ascomycete Fungus Clonostachys rosea
Source: Mol Ecol. 2026 Jul 25;35(14):e70486. doi: 10.1111/mec.70486 (PMC13401452; doi:10.1111/mec.70486)
Supplement: Supplementary file 1 — Data S1: Supporting Information. Table S1: Clonostachys rosea strains used in the current study. Table S2: RNA‐seq datasets used for gene prediction in the current study. Table S3: Genomes from additional species and strains used in the current study. Table S4: Genome statistics for Clonostachys rosea genomes generated in the current study. Table S5: Distribution of mating type idiomorphs in Clonostachys strains. [file MEC-35-e70486-s002.xls]

## Sheet: TABLE S1
Table S1. Clonostachys rosea strains used in the current study
Strain	Origin
C. rosea strain CBS 100000	Australia
C. rosea strain CBS 100502	France
C. rosea strain CBS 103.94	Netherlands	Bionectria ochroleuca
C. rosea strain CBS 115883	Argentina
C. rosea strain 1316	Slovenia
C. rosea strain CBS 148.72	Ukraine
C. rosea strain CBS 154.27	United States
C. rosea strain 1701	Slovenia
C. rosea strain CBS 178.28	United Kingdom
C. rosea strain 1827	Slovenia
C. rosea strain 1829	Slovenia
C. rosea strain 1830	Slovenia
C. rosea strain 1832	Slovenia
C. rosea strain 1833	Slovenia
C. rosea strain 1881	Slovenia
C. rosea strain 1882	Slovenia
C. rosea strain 1883	Slovenia
C. rosea strain CBS 188.33	Netherlands
C. rosea strain 1884	Slovenia
C. rosea strain 1885	Slovenia
C. rosea strain CBS 193.94	Venezuela	Bionectria ochroleuca
C. rosea strain CBS 216.74	Brazil	Bionectria ochroleuca
C. rosea strain 2176	Slovenia
C. rosea strain 2177	Slovenia
C. rosea strain 2178	Slovenia
C. rosea strain CBS 222.93	Chile
C. rosea strain CBS 277.50	United States
C. rosea strain CBS 287.78	United States
C. rosea strain CBS 289.78	Jamaica	Bionectria ochroleuca
C. rosea strain CBS 376.55	United States
C. rosea strain CBS 421.87	Spain
C. rosea strain CBS 438.70	Japan	Bionectria ochroleuca
C. rosea strain CBS 548.79	Venezuela	Bionectria ochroleuca
C. rosea strain CBS 569.69	Switzerland
C. rosea strain CBS 649.80	Tunisia
C. rosea strain CBS 704.97	United States
C. rosea strain CBS 705.97	United States
C. rosea strain CBS 706.97	United States
C. rosea strain CBS 708.97	United States
C. rosea strain CBS 907.72D	Armenia
C. rosea strain CBS 907.72E	Armenia
C. rosea strain CBS 907.72G	Azerbaijan
C. rosea strain B13	New Zealand
C. rosea strain B14	New Zealand
C. rosea strain B15	New Zealand
C. rosea strain CMI192798	United Kingdom
C. rosea strain GG-1-2	China
C. rosea strain GJS 89-34	Guyana
C. rosea strain GJS 94-122	Mexico
C. rosea strain GL-1-1	China
C. rosea strain IBT7839	Denmark
C. rosea strain IK216	Denmark
C. rosea strain IK371	Denmark
C. rosea strain JLB-7-1	China
C. rosea strain JXLS-1-1	China
C. rosea strain NHH-48-2	China
C. rosea strain NHH-61-2	China
C. rosea strain SDT-5-1	China
C. rosea strain SHW-1-1	China
C. rosea strain SHW-3-1	China
C. rosea strain STG-21-1	China
C. rosea strain SYP-4-2	China
C. rosea strain IK726	Denmark

## Sheet: TABLE S2
Table S2. RNA-seq datasets used for gene prediction in the current study
RNA-seq dataset ID	Condition	Study	DOI	Bioproject	Other_organisms	Filament	Strain
VA-3190-SRE1-24-h-CTRL-B	SRE1_CTRL	Sterol regulatory element-binding proteins mediate intrinsic fungicide tolerance and antagonism in the fungal biocontrol agent Clonostachys rosea IK726	https://doi.org/10.1016/j.micres.2024.127922	PRJEB61889	No	stranded	IK726
VA-3190-SRE1-24-h-CTRL-C	SRE1_CTRL	Sterol regulatory element-binding proteins mediate intrinsic fungicide tolerance and antagonism in the fungal biocontrol agent Clonostachys rosea IK726	https://doi.org/10.1016/j.micres.2024.127922	PRJEB61889	No	stranded	IK726
VA-3190-SRE1-24-h-CTRL-D	SRE1_CTRL	Sterol regulatory element-binding proteins mediate intrinsic fungicide tolerance and antagonism in the fungal biocontrol agent Clonostachys rosea IK726	https://doi.org/10.1016/j.micres.2024.127922	PRJEB61889	No	stranded	IK726
VA-3190-SRE1-24h-CTRL-A	SRE1_CTRL	Sterol regulatory element-binding proteins mediate intrinsic fungicide tolerance and antagonism in the fungal biocontrol agent Clonostachys rosea IK726	https://doi.org/10.1016/j.micres.2024.127922	PRJEB61889	No	stranded	IK726
VA-3190-SRE1-24h-Pro-A	SRE1_Pro	Sterol regulatory element-binding proteins mediate intrinsic fungicide tolerance and antagonism in the fungal biocontrol agent Clonostachys rosea IK726	https://doi.org/10.1016/j.micres.2024.127922	PRJEB61889	No	stranded	IK726
VA-3190-SRE1-24h-Pro-B	SRE1_Pro	Sterol regulatory element-binding proteins mediate intrinsic fungicide tolerance and antagonism in the fungal biocontrol agent Clonostachys rosea IK726	https://doi.org/10.1016/j.micres.2024.127922	PRJEB61889	No	stranded	IK726
VA-3190-SRE1-24h-Pro-C	SRE1_Pro	Sterol regulatory element-binding proteins mediate intrinsic fungicide tolerance and antagonism in the fungal biocontrol agent Clonostachys rosea IK726	https://doi.org/10.1016/j.micres.2024.127922	PRJEB61889	No	stranded	IK726
VA-3190-SRE1-24h-Pro-D	SRE1_Pro	Sterol regulatory element-binding proteins mediate intrinsic fungicide tolerance and antagonism in the fungal biocontrol agent Clonostachys rosea IK726	https://doi.org/10.1016/j.micres.2024.127922	PRJEB61889	No	stranded	IK726
VA-3190-WT-24h-CTRL-A	WT_CTRL	Sterol regulatory element-binding proteins mediate intrinsic fungicide tolerance and antagonism in the fungal biocontrol agent Clonostachys rosea IK726	https://doi.org/10.1016/j.micres.2024.127922	PRJEB61889	No	stranded	IK726
VA-3190-WT-24h-CTRL-B	WT_CTRL	Sterol regulatory element-binding proteins mediate intrinsic fungicide tolerance and antagonism in the fungal biocontrol agent Clonostachys rosea IK726	https://doi.org/10.1016/j.micres.2024.127922	PRJEB61889	No	stranded	IK726
VA-3190-WT-24h-CTRL-C	WT_CTRL	Sterol regulatory element-binding proteins mediate intrinsic fungicide tolerance and antagonism in the fungal biocontrol agent Clonostachys rosea IK726	https://doi.org/10.1016/j.micres.2024.127922	PRJEB61889	No	stranded	IK726
VA-3190-WT-24h-CTRL-D	WT_CTRL	Sterol regulatory element-binding proteins mediate intrinsic fungicide tolerance and antagonism in the fungal biocontrol agent Clonostachys rosea IK726	https://doi.org/10.1016/j.micres.2024.127922	PRJEB61889	No	stranded	IK726
VA-3190-WT-24h-Pro-A	WT_Pro	Sterol regulatory element-binding proteins mediate intrinsic fungicide tolerance and antagonism in the fungal biocontrol agent Clonostachys rosea IK726	https://doi.org/10.1016/j.micres.2024.127922	PRJEB61889	No	stranded	IK726
VA-3190-WT-24h-Pro-B	WT_Pro	Sterol regulatory element-binding proteins mediate intrinsic fungicide tolerance and antagonism in the fungal biocontrol agent Clonostachys rosea IK726	https://doi.org/10.1016/j.micres.2024.127922	PRJEB61889	No	stranded	IK726
VA-3190-WT-24h-Pro-C	WT_Pro	Sterol regulatory element-binding proteins mediate intrinsic fungicide tolerance and antagonism in the fungal biocontrol agent Clonostachys rosea IK726	https://doi.org/10.1016/j.micres.2024.127922	PRJEB61889	No	stranded	IK726
VA-3190-WT-24h-Pro-D	WT_Pro	Sterol regulatory element-binding proteins mediate intrinsic fungicide tolerance and antagonism in the fungal biocontrol agent Clonostachys rosea IK726	https://doi.org/10.1016/j.micres.2024.127922	PRJEB61889	No	stranded	IK726
P16209_119	CRcontrol	RNA silencing is a key regulatory mechanism in the biocontrol fungus Clonostachys rosea-wheat interactions	https://doi.org/10.1186/s12915-024-02014-9	PRJEB64581	No	stranded	IK726
P16209_120	CRcontrol	RNA silencing is a key regulatory mechanism in the biocontrol fungus Clonostachys rosea-wheat interactions	https://doi.org/10.1186/s12915-024-02014-9	PRJEB64581	No	stranded	IK726
P16209_121	CRcontrol	RNA silencing is a key regulatory mechanism in the biocontrol fungus Clonostachys rosea-wheat interactions	https://doi.org/10.1186/s12915-024-02014-9	PRJEB64581	No	stranded	IK726
P16209_125	WT_WR	RNA silencing is a key regulatory mechanism in the biocontrol fungus Clonostachys rosea-wheat interactions	https://doi.org/10.1186/s12915-024-02014-9	PRJEB64581	Yes	stranded	IK726
P16209_126	WT_WR	RNA silencing is a key regulatory mechanism in the biocontrol fungus Clonostachys rosea-wheat interactions	https://doi.org/10.1186/s12915-024-02014-9	PRJEB64581	Yes	stranded	IK726
P16209_127	WT_WR	RNA silencing is a key regulatory mechanism in the biocontrol fungus Clonostachys rosea-wheat interactions	https://doi.org/10.1186/s12915-024-02014-9	PRJEB64581	Yes	stranded	IK726
P16209_128	dcl1_WR	RNA silencing is a key regulatory mechanism in the biocontrol fungus Clonostachys rosea-wheat interactions	https://doi.org/10.1186/s12915-024-02014-9	PRJEB64581	Yes	stranded	IK726
P16209_129	dcl1_WR	RNA silencing is a key regulatory mechanism in the biocontrol fungus Clonostachys rosea-wheat interactions	https://doi.org/10.1186/s12915-024-02014-9	PRJEB64581	Yes	stranded	IK726
P16209_130	dcl1_WR	RNA silencing is a key regulatory mechanism in the biocontrol fungus Clonostachys rosea-wheat interactions	https://doi.org/10.1186/s12915-024-02014-9	PRJEB64581	Yes	stranded	IK726
P16209_131	dcl2_WR	RNA silencing is a key regulatory mechanism in the biocontrol fungus Clonostachys rosea-wheat interactions	https://doi.org/10.1186/s12915-024-02014-9	PRJEB64581	Yes	stranded	IK726
P16209_132	dcl2_WR	RNA silencing is a key regulatory mechanism in the biocontrol fungus Clonostachys rosea-wheat interactions	https://doi.org/10.1186/s12915-024-02014-9	PRJEB64581	Yes	stranded	IK726
P16209_133	dcl2_WR	RNA silencing is a key regulatory mechanism in the biocontrol fungus Clonostachys rosea-wheat interactions	https://doi.org/10.1186/s12915-024-02014-9	PRJEB64581	Yes	stranded	IK726
P16209_101	WTBC	Role of Dicer-Dependent RNA Interference in Regulating Mycoparasitic Interactions	https://doi.org/10.1128/Spectrum.01099-21	PRJEB43636	Yes	stranded	IK726
P16209_102	WTBC	Role of Dicer-Dependent RNA Interference in Regulating Mycoparasitic Interactions	https://doi.org/10.1128/Spectrum.01099-21	PRJEB43636	Yes	stranded	IK726
P16209_104	dcl1BC	Role of Dicer-Dependent RNA Interference in Regulating Mycoparasitic Interactions	https://doi.org/10.1128/Spectrum.01099-21	PRJEB43636	Yes	stranded	IK726
P16209_105	dcl1BC	Role of Dicer-Dependent RNA Interference in Regulating Mycoparasitic Interactions	https://doi.org/10.1128/Spectrum.01099-21	PRJEB43636	Yes	stranded	IK726
P16209_106	dcl1BC	Role of Dicer-Dependent RNA Interference in Regulating Mycoparasitic Interactions	https://doi.org/10.1128/Spectrum.01099-21	PRJEB43636	Yes	stranded	IK726
P16209_107	dcl2BC	Role of Dicer-Dependent RNA Interference in Regulating Mycoparasitic Interactions	https://doi.org/10.1128/Spectrum.01099-21	PRJEB43636	Yes	stranded	IK726
P16209_108	dcl2BC	Role of Dicer-Dependent RNA Interference in Regulating Mycoparasitic Interactions	https://doi.org/10.1128/Spectrum.01099-21	PRJEB43636	Yes	stranded	IK726
P16209_109	dcl2BC	Role of Dicer-Dependent RNA Interference in Regulating Mycoparasitic Interactions	https://doi.org/10.1128/Spectrum.01099-21	PRJEB43636	Yes	stranded	IK726
P16209_110	WTFG	Role of Dicer-Dependent RNA Interference in Regulating Mycoparasitic Interactions	https://doi.org/10.1128/Spectrum.01099-21	PRJEB43636	Yes	stranded	IK726
P16209_111	WTFG	Role of Dicer-Dependent RNA Interference in Regulating Mycoparasitic Interactions	https://doi.org/10.1128/Spectrum.01099-21	PRJEB43636	Yes	stranded	IK726
P16209_112	WTFG	Role of Dicer-Dependent RNA Interference in Regulating Mycoparasitic Interactions	https://doi.org/10.1128/Spectrum.01099-21	PRJEB43636	Yes	stranded	IK726
P16209_113	dcl1FG	Role of Dicer-Dependent RNA Interference in Regulating Mycoparasitic Interactions	https://doi.org/10.1128/Spectrum.01099-21	PRJEB43636	Yes	stranded	IK726
P16209_114	dcl1FG	Role of Dicer-Dependent RNA Interference in Regulating Mycoparasitic Interactions	https://doi.org/10.1128/Spectrum.01099-21	PRJEB43636	Yes	stranded	IK726
P16209_115	dcl1FG	Role of Dicer-Dependent RNA Interference in Regulating Mycoparasitic Interactions	https://doi.org/10.1128/Spectrum.01099-21	PRJEB43636	Yes	stranded	IK726
P16209_116	dcl2FG	Role of Dicer-Dependent RNA Interference in Regulating Mycoparasitic Interactions	https://doi.org/10.1128/Spectrum.01099-21	PRJEB43636	Yes	stranded	IK726
P16209_117	dcl2FG	Role of Dicer-Dependent RNA Interference in Regulating Mycoparasitic Interactions	https://doi.org/10.1128/Spectrum.01099-21	PRJEB43636	Yes	stranded	IK726
P16209_118	dcl2FG	Role of Dicer-Dependent RNA Interference in Regulating Mycoparasitic Interactions	https://doi.org/10.1128/Spectrum.01099-21	PRJEB43636	Yes	stranded	IK726
SRR6287883	Biological replicate 2	The mycoparasitic fungus Clonostachys rosea responds with both common and specific gene expression during interspecific interactions with fungal prey	https://doi.org/10.1111/eva.12609	PRJEB4200	Yes	Not_stranded	IK726
SRR6287884	Biological replicate 1	The mycoparasitic fungus Clonostachys rosea responds with both common and specific gene expression during interspecific interactions with fungal prey	https://doi.org/10.1111/eva.12609	PRJEB4200	Yes	Not_stranded	IK726
SRR6287885	Biological replicate 2	The mycoparasitic fungus Clonostachys rosea responds with both common and specific gene expression during interspecific interactions with fungal prey	https://doi.org/10.1111/eva.12609	PRJEB4200	Yes	Not_stranded	IK726
SRR6287886	Biological replicate 1	The mycoparasitic fungus Clonostachys rosea responds with both common and specific gene expression during interspecific interactions with fungal prey	https://doi.org/10.1111/eva.12609	PRJEB4200	Yes	Not_stranded	IK726
SRR6287887	Biological replicate 2	The mycoparasitic fungus Clonostachys rosea responds with both common and specific gene expression during interspecific interactions with fungal prey	https://doi.org/10.1111/eva.12609	PRJEB4200	Yes	Not_stranded	IK726
SRR6287888	Biological replicate 1	The mycoparasitic fungus Clonostachys rosea responds with both common and specific gene expression during interspecific interactions with fungal prey	https://doi.org/10.1111/eva.12609	PRJEB4200	Yes	Not_stranded	IK726
SRR6345072	Methanol	Profiling of the Transcriptomic Responses of Clonostachys rosea Upon Treatment With Fusarium graminearum Secretome	https://doi.org/10.3389/fmicb.2018.01061	PRJNA420967	No	stranded	ACM941
SRR6345073	deoxynivalenol	Profiling of the Transcriptomic Responses of Clonostachys rosea Upon Treatment With Fusarium graminearum Secretome	https://doi.org/10.3389/fmicb.2018.01061	PRJNA420967	No	stranded	ACM941
SRR6345074	deoxynivalenol	Profiling of the Transcriptomic Responses of Clonostachys rosea Upon Treatment With Fusarium graminearum Secretome	https://doi.org/10.3389/fmicb.2018.01061	PRJNA420967	No	stranded	ACM941
SRR6345075	Methanol	Profiling of the Transcriptomic Responses of Clonostachys rosea Upon Treatment With Fusarium graminearum Secretome	https://doi.org/10.3389/fmicb.2018.01061	PRJNA420967	No	stranded	ACM941
SRR6345076	Methanol	Profiling of the Transcriptomic Responses of Clonostachys rosea Upon Treatment With Fusarium graminearum Secretome	https://doi.org/10.3389/fmicb.2018.01061	PRJNA420967	No	stranded	ACM941
SRR6345077	F. graminearum GZ3639 culture filtrate containing live spores	Profiling of the Transcriptomic Responses of Clonostachys rosea Upon Treatment With Fusarium graminearum Secretome	https://doi.org/10.3389/fmicb.2018.01061	PRJNA420967	Yes	stranded	ACM941
SRR6345078	F. graminearum GZ3639 culture filtrate containing live spores	Profiling of the Transcriptomic Responses of Clonostachys rosea Upon Treatment With Fusarium graminearum Secretome	https://doi.org/10.3389/fmicb.2018.01061	PRJNA420967	Yes	stranded	ACM941
SRR6345079	F. graminearum GZ3639 culture filtrate containing live spores	Profiling of the Transcriptomic Responses of Clonostachys rosea Upon Treatment With Fusarium graminearum Secretome	https://doi.org/10.3389/fmicb.2018.01061	PRJNA420967	Yes	stranded	ACM941
SRR6345080	deoxynivalenol	Profiling of the Transcriptomic Responses of Clonostachys rosea Upon Treatment With Fusarium graminearum Secretome	https://doi.org/10.3389/fmicb.2018.01061	PRJNA420967	No	stranded	ACM941
ERR829281	C7d-1	A Three-Way Transcriptomic Interaction Study of a Biocontrol Agent (Clonostachys rosea), a Fungal Pathogen (Helminthosporium solani), and a Potato Host (Solanum tuberosum)	https://doi.org/10.1094/MPMI-03-17-0062-R	PRJEB8925	No	Not_stranded	IK726
ERR829282	C7d-2	A Three-Way Transcriptomic Interaction Study of a Biocontrol Agent (Clonostachys rosea), a Fungal Pathogen (Helminthosporium solani), and a Potato Host (Solanum tuberosum)	https://doi.org/10.1094/MPMI-03-17-0062-R	PRJEB8925	No	Not_stranded	IK726
ERR829283	C7d-3	A Three-Way Transcriptomic Interaction Study of a Biocontrol Agent (Clonostachys rosea), a Fungal Pathogen (Helminthosporium solani), and a Potato Host (Solanum tuberosum)	https://doi.org/10.1094/MPMI-03-17-0062-R	PRJEB8925	No	Not_stranded	IK726
ERR829284	C7d-4	A Three-Way Transcriptomic Interaction Study of a Biocontrol Agent (Clonostachys rosea), a Fungal Pathogen (Helminthosporium solani), and a Potato Host (Solanum tuberosum)	https://doi.org/10.1094/MPMI-03-17-0062-R	PRJEB8925	No	Not_stranded	IK726
ERR829285	CH7d-1	A Three-Way Transcriptomic Interaction Study of a Biocontrol Agent (Clonostachys rosea), a Fungal Pathogen (Helminthosporium solani), and a Potato Host (Solanum tuberosum)	https://doi.org/10.1094/MPMI-03-17-0062-R	PRJEB8925	Yes	Not_stranded	IK726
ERR829286	CH7d-2	A Three-Way Transcriptomic Interaction Study of a Biocontrol Agent (Clonostachys rosea), a Fungal Pathogen (Helminthosporium solani), and a Potato Host (Solanum tuberosum)	https://doi.org/10.1094/MPMI-03-17-0062-R	PRJEB8925	Yes	Not_stranded	IK726
ERR829287	CH7d-3	A Three-Way Transcriptomic Interaction Study of a Biocontrol Agent (Clonostachys rosea), a Fungal Pathogen (Helminthosporium solani), and a Potato Host (Solanum tuberosum)	https://doi.org/10.1094/MPMI-03-17-0062-R	PRJEB8925	Yes	Not_stranded	IK726
ERR829288	CH7d-4	A Three-Way Transcriptomic Interaction Study of a Biocontrol Agent (Clonostachys rosea), a Fungal Pathogen (Helminthosporium solani), and a Potato Host (Solanum tuberosum)	https://doi.org/10.1094/MPMI-03-17-0062-R	PRJEB8925	Yes	Not_stranded	IK726
ERR829297	C14d-1	A Three-Way Transcriptomic Interaction Study of a Biocontrol Agent (Clonostachys rosea), a Fungal Pathogen (Helminthosporium solani), and a Potato Host (Solanum tuberosum)	https://doi.org/10.1094/MPMI-03-17-0062-R	PRJEB8925	No	Not_stranded	IK726
ERR829298	C14d-2	A Three-Way Transcriptomic Interaction Study of a Biocontrol Agent (Clonostachys rosea), a Fungal Pathogen (Helminthosporium solani), and a Potato Host (Solanum tuberosum)	https://doi.org/10.1094/MPMI-03-17-0062-R	PRJEB8925	No	Not_stranded	IK726
ERR829299	C14d-3	A Three-Way Transcriptomic Interaction Study of a Biocontrol Agent (Clonostachys rosea), a Fungal Pathogen (Helminthosporium solani), and a Potato Host (Solanum tuberosum)	https://doi.org/10.1094/MPMI-03-17-0062-R	PRJEB8925	No	Not_stranded	IK726
ERR829300	C14d-4	A Three-Way Transcriptomic Interaction Study of a Biocontrol Agent (Clonostachys rosea), a Fungal Pathogen (Helminthosporium solani), and a Potato Host (Solanum tuberosum)	https://doi.org/10.1094/MPMI-03-17-0062-R	PRJEB8925	No	Not_stranded	IK726
ERR829301	CH14d-1	A Three-Way Transcriptomic Interaction Study of a Biocontrol Agent (Clonostachys rosea), a Fungal Pathogen (Helminthosporium solani), and a Potato Host (Solanum tuberosum)	https://doi.org/10.1094/MPMI-03-17-0062-R	PRJEB8925	Yes	Not_stranded	IK726
ERR829302	CH14d-2	A Three-Way Transcriptomic Interaction Study of a Biocontrol Agent (Clonostachys rosea), a Fungal Pathogen (Helminthosporium solani), and a Potato Host (Solanum tuberosum)	https://doi.org/10.1094/MPMI-03-17-0062-R	PRJEB8925	Yes	Not_stranded	IK726
ERR829303	CH14d-3	A Three-Way Transcriptomic Interaction Study of a Biocontrol Agent (Clonostachys rosea), a Fungal Pathogen (Helminthosporium solani), and a Potato Host (Solanum tuberosum)	https://doi.org/10.1094/MPMI-03-17-0062-R	PRJEB8925	Yes	Not_stranded	IK726
ERR829304	CH14d-4	A Three-Way Transcriptomic Interaction Study of a Biocontrol Agent (Clonostachys rosea), a Fungal Pathogen (Helminthosporium solani), and a Potato Host (Solanum tuberosum)	https://doi.org/10.1094/MPMI-03-17-0062-R	PRJEB8925	Yes	Not_stranded	IK726
ERR829313	C28d-1	A Three-Way Transcriptomic Interaction Study of a Biocontrol Agent (Clonostachys rosea), a Fungal Pathogen (Helminthosporium solani), and a Potato Host (Solanum tuberosum)	https://doi.org/10.1094/MPMI-03-17-0062-R	PRJEB8925	No	Not_stranded	IK726
ERR829314	C28d-2	A Three-Way Transcriptomic Interaction Study of a Biocontrol Agent (Clonostachys rosea), a Fungal Pathogen (Helminthosporium solani), and a Potato Host (Solanum tuberosum)	https://doi.org/10.1094/MPMI-03-17-0062-R	PRJEB8925	No	Not_stranded	IK726
ERR829315	C28d-3	A Three-Way Transcriptomic Interaction Study of a Biocontrol Agent (Clonostachys rosea), a Fungal Pathogen (Helminthosporium solani), and a Potato Host (Solanum tuberosum)	https://doi.org/10.1094/MPMI-03-17-0062-R	PRJEB8925	No	Not_stranded	IK726
ERR829316	C28d-4	A Three-Way Transcriptomic Interaction Study of a Biocontrol Agent (Clonostachys rosea), a Fungal Pathogen (Helminthosporium solani), and a Potato Host (Solanum tuberosum)	https://doi.org/10.1094/MPMI-03-17-0062-R	PRJEB8925	No	Not_stranded	IK726
ERR829317	CH28d-1	A Three-Way Transcriptomic Interaction Study of a Biocontrol Agent (Clonostachys rosea), a Fungal Pathogen (Helminthosporium solani), and a Potato Host (Solanum tuberosum)	https://doi.org/10.1094/MPMI-03-17-0062-R	PRJEB8925	Yes	Not_stranded	IK726
ERR829318	CH28d-2	A Three-Way Transcriptomic Interaction Study of a Biocontrol Agent (Clonostachys rosea), a Fungal Pathogen (Helminthosporium solani), and a Potato Host (Solanum tuberosum)	https://doi.org/10.1094/MPMI-03-17-0062-R	PRJEB8925	Yes	Not_stranded	IK726
ERR829319	CH28d-3	A Three-Way Transcriptomic Interaction Study of a Biocontrol Agent (Clonostachys rosea), a Fungal Pathogen (Helminthosporium solani), and a Potato Host (Solanum tuberosum)	https://doi.org/10.1094/MPMI-03-17-0062-R	PRJEB8925	Yes	Not_stranded	IK726
ERR829320	CH28d-4	A Three-Way Transcriptomic Interaction Study of a Biocontrol Agent (Clonostachys rosea), a Fungal Pathogen (Helminthosporium solani), and a Potato Host (Solanum tuberosum)	https://doi.org/10.1094/MPMI-03-17-0062-R	PRJEB8925	Yes	Not_stranded	IK726
SRR10341961	Cr_Control_BC	Transcriptomic and Exometabolomic Profiling Reveals Antagonistic and Defensive Modes of Clonostachys rosea Action Against Fusarium graminearum	https://doi.org/10.1094/MPMI-11-19-0310-R	PRJNA579360	No	stranded	ACM941
SRR10341993	Cr_Control_BC	Transcriptomic and Exometabolomic Profiling Reveals Antagonistic and Defensive Modes of Clonostachys rosea Action Against Fusarium graminearum	https://doi.org/10.1094/MPMI-11-19-0310-R	PRJNA579360	No	stranded	ACM941
SRR10341994	Cr_Control_BC	Transcriptomic and Exometabolomic Profiling Reveals Antagonistic and Defensive Modes of Clonostachys rosea Action Against Fusarium graminearum	https://doi.org/10.1094/MPMI-11-19-0310-R	PRJNA579360	No	stranded	ACM941
SRR10341965	Cr-Fg_BC	Transcriptomic and Exometabolomic Profiling Reveals Antagonistic and Defensive Modes of Clonostachys rosea Action Against Fusarium graminearum	https://doi.org/10.1094/MPMI-11-19-0310-R	PRJNA579360	Yes	stranded	ACM941
SRR10341966	Cr-Fg_BC	Transcriptomic and Exometabolomic Profiling Reveals Antagonistic and Defensive Modes of Clonostachys rosea Action Against Fusarium graminearum	https://doi.org/10.1094/MPMI-11-19-0310-R	PRJNA579360	Yes	stranded	ACM941
SRR10341973	Cr-Fg_BC	Transcriptomic and Exometabolomic Profiling Reveals Antagonistic and Defensive Modes of Clonostachys rosea Action Against Fusarium graminearum	https://doi.org/10.1094/MPMI-11-19-0310-R	PRJNA579360	Yes	stranded	ACM941
SRR10341967	Cr_Control_AC	Transcriptomic and Exometabolomic Profiling Reveals Antagonistic and Defensive Modes of Clonostachys rosea Action Against Fusarium graminearum	https://doi.org/10.1094/MPMI-11-19-0310-R	PRJNA579360	No	stranded	ACM941
SRR10341968	Cr_Control_AC	Transcriptomic and Exometabolomic Profiling Reveals Antagonistic and Defensive Modes of Clonostachys rosea Action Against Fusarium graminearum	https://doi.org/10.1094/MPMI-11-19-0310-R	PRJNA579360	No	stranded	ACM941
SRR10341969	Cr_Control_AC	Transcriptomic and Exometabolomic Profiling Reveals Antagonistic and Defensive Modes of Clonostachys rosea Action Against Fusarium graminearum	https://doi.org/10.1094/MPMI-11-19-0310-R	PRJNA579360	No	stranded	ACM941
SRR10341974	Cr-Fg_AC	Transcriptomic and Exometabolomic Profiling Reveals Antagonistic and Defensive Modes of Clonostachys rosea Action Against Fusarium graminearum	https://doi.org/10.1094/MPMI-11-19-0310-R	PRJNA579360	Yes	stranded	ACM941
SRR10341975	Cr-Fg_AC	Transcriptomic and Exometabolomic Profiling Reveals Antagonistic and Defensive Modes of Clonostachys rosea Action Against Fusarium graminearum	https://doi.org/10.1094/MPMI-11-19-0310-R	PRJNA579360	Yes	stranded	ACM941
SRR10341976	Cr-Fg_AC	Transcriptomic and Exometabolomic Profiling Reveals Antagonistic and Defensive Modes of Clonostachys rosea Action Against Fusarium graminearum	https://doi.org/10.1094/MPMI-11-19-0310-R	PRJNA579360	Yes	stranded	ACM941
SRR10341980	Cr_Control_AC	Transcriptomic and Exometabolomic Profiling Reveals Antagonistic and Defensive Modes of Clonostachys rosea Action Against Fusarium graminearum	https://doi.org/10.1094/MPMI-11-19-0310-R	PRJNA579360	No	stranded	ACM941
SRR10341981	Cr_Control_AC	Transcriptomic and Exometabolomic Profiling Reveals Antagonistic and Defensive Modes of Clonostachys rosea Action Against Fusarium graminearum	https://doi.org/10.1094/MPMI-11-19-0310-R	PRJNA579360	No	stranded	ACM941
SRR10341982	Cr_Control_AC	Transcriptomic and Exometabolomic Profiling Reveals Antagonistic and Defensive Modes of Clonostachys rosea Action Against Fusarium graminearum	https://doi.org/10.1094/MPMI-11-19-0310-R	PRJNA579360	No	stranded	ACM941
SRR22905843	strain_ACM941	Clonostachys rosea ‘omics profiling: identification of putative metabolite-gene associations mediating its in vitro antagonism against Fusarium graminearum	https://doi.org/10.1186/s12864-023-09463-6	PRJNA916464	No	stranded	ACM941
SRR22905844	strain_ACM941	Clonostachys rosea ‘omics profiling: identification of putative metabolite-gene associations mediating its in vitro antagonism against Fusarium graminearum	https://doi.org/10.1186/s12864-023-09463-6	PRJNA916464	No	stranded	ACM941
SRR22905845	strain_ACM941	Clonostachys rosea ‘omics profiling: identification of putative metabolite-gene associations mediating its in vitro antagonism against Fusarium graminearum	https://doi.org/10.1186/s12864-023-09463-6	PRJNA916464	No	stranded	ACM941
SRR22905846	strain_88-710	Clonostachys rosea ‘omics profiling: identification of putative metabolite-gene associations mediating its in vitro antagonism against Fusarium graminearum	https://doi.org/10.1186/s12864-023-09463-6	PRJNA916464	No	stranded	88-710
SRR22905847	strain_88-710	Clonostachys rosea ‘omics profiling: identification of putative metabolite-gene associations mediating its in vitro antagonism against Fusarium graminearum	https://doi.org/10.1186/s12864-023-09463-6	PRJNA916464	No	stranded	88-710
SRR22905848	strain_88-710	Clonostachys rosea ‘omics profiling: identification of putative metabolite-gene associations mediating its in vitro antagonism against Fusarium graminearum	https://doi.org/10.1186/s12864-023-09463-6	PRJNA916464	No	stranded	88-710

## Sheet: TABLE S3
Table S3. Genomes from additional species and strains used in the current study
Species and strain	DOI
C. chloroleuca 100495	https://doi.org/10.1111/eva.13134
C. farinosa 113336	https://doi.org/10.1111/eva.13134
C. farinosa 115882	https://doi.org/10.1111/eva.13134
C. solani 1703	https://doi.org/10.1111/eva.13134
Clonostachys sp. CBS 192.96	https://doi.org/10.1111/eva.13134
C. chloroleuca CBS 227.48	https://doi.org/10.1111/eva.13134
C. rhizophaga CBS 229.48	https://doi.org/10.1111/eva.13134
C. farinosa CBS 245.78	https://doi.org/10.1111/eva.13134
C. farinosa CBS 552.84	https://doi.org/10.1111/eva.13134
C. chloroleuca CBS 570.77	https://doi.org/10.1111/eva.13134
C. rhizophaga CBS 906.72A	https://doi.org/10.1111/eva.13134
C. chloroleuca 67-1	https://doi.org/10.1128/genomea.00546-15
C. rhizophaga YKD0085	https://doi.org/10.1128/genomea.00538-16
C. rosea CanS41	https://doi.org/10.1094/PDIS-12-20-2615-A
C. rosea ACM941	https://doi.org/10.1094/MPMI-10-20-0294-A
C. rosea 88-710	https://doi.org/10.1094/MPMI-10-20-0294-A
C. rosea IK726	https://doi.org/10.1093/gbe/evu292

## Sheet: TABLE S4
Table S4. Genome statistics for Clonostachys rosea genomes generated in the current study
Strain	Total length (Bp)	Total length (Mb)	Kmer-based genome length (Mb)	Coverage	Number of scaffolds	Largest scaffold (Kb)	number_contigs	N50 (Bp)	Total repeats (Bp)	Repeat percent	Number of predicted genes	BUSCO completeness (%)	busco_S_percent	busco_D_percent	busco_F_percent	busco_M_percent	busco_n	complete_BUSCOs	single_copy_BUSCOs	duplicated_BUSCOs	fragmented_BUSCOs	missing_BUSCOs	mating system
C. rosea strain 115883	54064691	54.06	57.5947	127.31	388	4226.19	526	1671157	1604530	2.97	17756	98.4	97.5	0.9	0.2	1.3	4492	4422	4381	41	10	60	Homothallic
C. rosea strain 19394	53392857	53.39	58.9175	99.32	364	4098.52	509	1547517	1186865	2.22	17679	98.4	97.5	0.9	0.2	1.4	4492	4418	4378	40	11	63	Homothallic
C. rosea strain 21674	55661479	55.66	58.3585	55.37	365	1467.94	807	679261	1952750	3.51	18036	97.9	96.9	1	0.6	1.6	4492	4396	4353	43	25	71	Homothallic
C. rosea strain 22293	54000578	54	58.8339	110.56	402	4331.49	540	1500221	1649020	3.05	17815	98.6	97.7	0.9	0.2	1.2	4492	4427	4387	40	10	55	Homothallic
C. rosea strain 28978	54116854	54.12	55.5852	129.53	377	2926.82	501	814845	1411659	2.61	17829	98.4	97.6	0.9	0.3	1.3	4492	4422	4383	39	12	58	Homothallic
C. rosea strain 43870	54929540	54.93	56.8387	114.26	868	1445.42	1007	462878	1735100	3.16	17861	97.8	97	0.8	0.6	1.6	4492	4392	4356	36	29	71	Homothallic
C. rosea strain 54879	53776970	53.78	49.7096	135.6	1906	567.27	2213	76530	2070628	3.85	17843	88.3	87.5	0.7	4.9	6.9	4492	3965	3932	33	218	309	Homothallic
C. rosea strain B14	54910557	54.91	57.5302	96.88	406	2422.89	605	992100	2329090	4.24	17693	98.6	97.6	0.9	0.3	1.2	4492	4427	4386	41	12	53	Homothallic
C. rosea strain B15	54895012	54.9	56.9149	144.22	1211	2911.03	1373	1005441	2104452	3.83	17748	98.5	97.7	0.9	0.3	1.2	4492	4426	4387	39	12	54	Homothallic
C. rosea strain GJS94122	53451237	53.45	58.2882	83.97	417	1032.94	542	353112	750318	1.4	17999	97.5	96.6	0.9	0.9	1.6	4492	4379	4340	39	40	73	Homothallic
C. rosea strain SHW-3-1	53849124	53.85	54.7326	140.12	227	3598.93	400	1066385	1607839	2.99	17638	98.6	97.7	0.9	0.3	1.1	4492	4429	4390	39	12	51	Homothallic
C. rosea strain 100000	56864262	56.86	59.0797	104.58	643	1654.93	1182	405346	2690958	4.73	18210	98	96.9	1	0.5	1.6	4492	4400	4353	47	22	70	Heterothallic
C. rosea strain 100502	58923992	58.92	63.7576	104.65	2091	1213.03	2294	317813	2571048	4.36	19095	98.1	97.1	1	0.5	1.4	4492	4405	4360	45	22	65	Heterothallic
C. rosea strain 10394	61011316	61.01	64.2531	86.51	1439	1448.13	2152	322832	3825208	6.27	19196	98.2	97.2	1	0.4	1.4	4492	4412	4368	44	17	63	Heterothallic
C. rosea strain 1316	58801561	58.8	60.5808	51.64	1447	2992.21	2140	391655	3144557	5.35	18883	98.5	97.6	0.9	0.2	1.3	4492	4424	4382	42	9	59	Heterothallic
C. rosea strain 14872	56515527	56.52	58.3653	94.01	1406	984.04	1629	192722	1412911	2.5	18906	96.5	95.5	1	1.4	2.2	4492	4334	4288	46	61	97	Heterothallic
C. rosea strain 15427	57999045	58	61.1977	85.8	561	1679.99	907	598539	4931597	8.5	18008	98.5	97.6	0.9	0.2	1.3	4492	4425	4384	41	9	58	Heterothallic
C. rosea strain 1701	60343263	60.34	58.6391	87.39	1047	2083.1	1393	613094	3560031	5.9	19156	98.4	97.5	0.9	0.2	1.4	4492	4420	4379	41	11	61	Heterothallic
C. rosea strain 17828	56951634	56.95	54.7847	140	836	1825.88	1430	541881	3046600	5.35	18319	98.4	97.5	1	0.2	1.3	4492	4422	4378	44	11	59	Heterothallic
C. rosea strain 1827	61652811	61.65	57.4245	85.58	1711	1888.66	2104	404839	4283566	6.95	19263	98.5	97.5	1	0.2	1.3	4492	4424	4378	46	9	59	Heterothallic
C. rosea strain 1829	62271168	62.27	54.8278	129.29	1564	1890.3	2151	365946	4830394	7.76	19366	98.5	97.4	1.1	0.2	1.3	4492	4426	4377	49	9	57	Heterothallic
C. rosea strain 1830	61336633	61.34	54.339	132.63	1303	1508.66	1821	429754	4046775	6.6	19191	98.5	97.5	1	0.2	1.2	4492	4426	4379	47	11	55	Heterothallic
C. rosea strain 1832	59480405	59.48	58.0907	104.91	1070	3320.15	1722	447496	3280204	5.51	18857	98.4	97.4	1	0.2	1.4	4492	4418	4374	44	10	64	Heterothallic
C. rosea strain 1833	59681379	59.68	57.7428	86.69	941	3320.66	1415	408605	3898301	6.53	18805	98.4	97.5	1	0.2	1.3	4492	4422	4378	44	10	60	Heterothallic
C. rosea strain 1881	60875477	60.88	57.7023	88.77	1414	2040.93	1937	461939	3762313	6.18	19232	98.7	97.6	1.1	0.2	1.1	4492	4432	4382	50	9	51	Heterothallic
C. rosea strain 1882	60479557	60.48	57.8843	89.13	1548	2041.74	2267	471619	3403438	5.63	19181	98.5	97.4	1.1	0.2	1.3	4492	4426	4377	49	9	57	Heterothallic
C. rosea strain 18833	57103971	57.1	57.7541	83.81	701	1743.72	889	495287	2914869	5.1	19261	98.6	97.7	0.9	0.2	1.2	4492	4429	4389	40	8	55	Heterothallic
C. rosea strain 1883	60676645	60.68	62.0404	63.02	1633	2040.71	2139	446334	3604556	5.94	18383	98.6	97.5	1.1	0.2	1.2	4492	4429	4380	49	9	54	Heterothallic
C. rosea strain 1884	60345302	60.35	64.3576	57.41	1554	2041.83	2325	489255	3358231	5.57	19176	98.6	97.5	1.1	0.2	1.2	4492	4430	4381	49	9	53	Heterothallic
C. rosea strain 1885	60362879	60.36	60.221	61.47	1669	2041.75	2402	432855	3172952	5.26	19285	98.7	97.6	1.1	0.2	1.1	4492	4432	4383	49	9	51	Heterothallic
C. rosea strain 2176	55536308	55.54	55.6324	159.68	596	1909.3	746	596256	2313498	4.17	18084	98.5	97.6	0.9	0.2	1.2	4492	4426	4385	41	10	56	Heterothallic
C. rosea strain 2177	56391585	56.39	60.5872	78.19	760	2905.6	1267	627034	2615061	4.64	18213	98.6	97.7	0.9	0.2	1.2	4492	4429	4388	41	10	53	Heterothallic
C. rosea strain 2178	58210336	58.21	60.1696	139.38	1367	2100.58	1589	537459	2735557	4.7	18695	98.5	97.5	1	0.2	1.3	4492	4424	4381	43	10	58	Heterothallic
C. rosea strain 27750	57398327	57.4	59.7578	146.18	976	1684.53	1130	396488	2589515	4.51	18605	98.1	97.2	0.9	0.5	1.4	4492	4407	4367	40	24	61	Heterothallic
C. rosea strain 28778	55000503	55	56.4012	75.07	938	2431.61	1181	842055	1980732	3.6	17910	98.5	97.6	0.9	0.2	1.2	4492	4426	4384	42	10	56	Heterothallic
C. rosea strain 37655	55244317	55.24	55.3293	189.07	571	4521.26	762	996810	1904670	3.45	17966	98.4	97.5	0.9	0.2	1.4	4492	4420	4379	41	9	63	Heterothallic
C. rosea strain 42187	61169612	61.17	65.0414	70.73	1725	2387.07	2008	557712	3555639	5.81	19241	98.7	97.7	1	0.2	1.2	4492	4432	4388	44	8	52	Heterothallic
C. rosea strain 56969	60162622	60.16	64.1236	61.01	1349	1529.84	1701	391874	3318730	5.52	19233	98	96.9	1	0.5	1.6	4492	4401	4354	47	21	70	Heterothallic
C. rosea strain 64980	58742791	58.74	56.8843	89.25	2369	691.17	2616	177391	2363689	4.02	19096	96.6	95.6	1	1.4	2	4492	4338	4295	43	62	92	Heterothallic
C. rosea strain 70497	60675804	60.68	58.9276	105.76	845	1644.1	1178	405494	3702946	6.1	18971	98.6	97.6	1	0.2	1.2	4492	4429	4386	43	10	53	Heterothallic
C. rosea strain 70597	56613584	56.61	59.5001	116.4	1079	2086.62	1289	611098	2704189	4.78	18294	98.4	97.6	0.8	0.2	1.3	4492	4422	4384	38	11	59	Heterothallic
C. rosea strain 70697	56646498	56.65	57.9058	153.91	282	3470.12	513	873148	2794841	4.93	18183	98.5	97.5	0.9	0.3	1.3	4492	4423	4381	42	12	57	Heterothallic
C. rosea strain 70897	56275495	56.28	56.5306	105.53	1323	631.37	1542	172593	2531021	4.5	18489	94.9	94	0.9	2.2	2.9	4492	4263	4224	39	99	130	Heterothallic
C. rosea strain 90772D	57748704	57.75	62.1656	119.06	1368	1399.17	1528	396263	2480586	4.3	18726	98.3	97.3	1	0.3	1.4	4492	4414	4369	45	13	65	Heterothallic
C. rosea strain 90772E	57690091	57.69	61.7913	127.44	1334	1377.62	1600	269165	2695354	4.67	18823	97.3	96.3	1	1	1.8	4492	4370	4324	46	43	79	Heterothallic
C. rosea strain 90772G	57378796	57.38	61.7052	80.02	1539	1245.71	1816	302528	2142006	3.73	18826	97.8	96.8	1	0.7	1.4	4492	4395	4350	45	32	65	Heterothallic
C. rosea strain B13	60087802	60.09	61.1759	123.08	1091	2006.24	1423	407156	3615081	6.02	18967	98.4	97.4	1	0.3	1.4	4492	4419	4376	43	12	61	Heterothallic
C. rosea strain CMI192798	59209181	59.21	63.5136	34.14	2072	1248.41	2449	348581	2522368	4.26	19147	98.5	97.5	1	0.2	1.3	4492	4425	4378	47	10	57	Heterothallic
C. rosea strain GG-1-2	60017345	60.02	62.5076	127.31	648	2735.82	877	695462	4004914	6.67	18545	98.3	97.3	1	0.3	1.4	4492	4416	4371	45	14	62	Heterothallic
C. rosea strain GJS8934	57190289	57.19	59.1516	190.48	603	2563.96	739	659919	2679957	4.69	18457	98.5	97.5	1	0.2	1.3	4492	4423	4379	44	10	59	Heterothallic
C. rosea strain GL-1-1	60612021	60.61	62.1209	83.48	1266	2490.9	1567	629255	4163579	6.87	18680	98.5	97.7	0.8	0.2	1.2	4492	4426	4388	38	10	56	Heterothallic
C. rosea strain IBT7839	59768412	59.77	64.0342	134.8	1399	1440.53	1594	494419	3575181	5.98	19059	98.4	97.4	1	0.2	1.3	4492	4421	4377	44	11	60	Heterothallic
C. rosea strain IK216	59086316	59.09	61.6731	123.18	1976	2335.5	2154	375275	2434278	4.12	19048	98.5	97.5	1	0.2	1.3	4492	4424	4378	46	9	59	Heterothallic
C. rosea strain IK371	59304989	59.3	62.5865	131.54	1814	1684.1	2022	486564	3046807	5.14	18944	98.5	97.5	1	0.2	1.3	4492	4425	4381	44	9	58	Heterothallic
C. rosea strain JLB-7-1	58326963	56.93	57.7439	94.63	2054	583.72	2311	101567	1470274	2.52	18726	92.7	91.7	1	3.1	4.1	4492	4165	4119	46	141	186	Heterothallic
C. rosea strain JXLS-1-1	56925531	55.23	57.1766	103.95	505	3066.42	757	1182451	1642408	2.89	17819	98.3	97.4	0.9	0.2	1.4	4492	4417	4377	40	10	65	Heterothallic
C. rosea strain NHH-48-2	55227249	58.27	59.3962	200.57	789	2721.51	977	658695	2412533	4.37	18600	98.6	97.5	1.1	0.2	1.2	4492	4428	4380	48	10	54	Heterothallic
C. rosea strain NHH-61-2	58267597	59.76	61.3668	94.34	826	2653.28	1056	615679	2436272	4.18	18455	98.6	97.4	1.2	0.2	1.2	4492	4428	4374	54	10	54	Heterothallic
C. rosea strain SDT-5-1	59759215	60.93	58.3807	99.64	1162	3470.67	1407	617366	4128233	6.91	18793	98.5	97.6	1	0.2	1.2	4492	4426	4382	44	10	56	Heterothallic
C. rosea strain SHW-1-1	60934731	58.08	63.2564	77.92	1857	1333.89	2132	306575	4332729	7.11	18585	97.6	96.6	1	0.7	1.7	4492	4385	4341	44	32	75	Heterothallic
C. rosea strain STG-21-1	58084418	58.81	57.4092	88.1	1096	1837.25	1323	600190	2697008	4.64	18669	98.6	97.6	1	0.2	1.2	4492	4428	4385	43	11	53	Heterothallic
C. rosea strain SYP-4-2	58809571	60.65	60.8115	112.09	1128	1826.86	1371	556923	3227987	5.49	18815	98.4	97.4	1	0.3	1.3	4492	4420	4374	46	12	60	Heterothallic

## Sheet: TABLE S5
Table S5. Distribution of mating type idiomorphs in Clonostachys strains
Genus	Species	Strain (CBS, if available)	Alternativestrain ID	Bionectria ochroleuca	Country	BUSCO (C)	BUSCO (M)	Mating Type	MAT GC %	MAT AT %	MAT N%
Clonostachys	rosea	CanS41	N/A	N/A	China	87.9	6	MAT1-1	N/A	N/A	N/A
Clonostachys	rosea	CBS 548.79	N/A	B. ochroleuca	Venezuela	89	8.2	Homothallic; scattered	N/A	N/A	N/A
Clonostachys	rosea	JLB-7-1	N/A	N/A	China	93	4.9	MAT1-1	52.8	47.2	0
Clonostachys	rosea	CBS 708.97	N/A	N/A	USA	94.5	3.8	MAT1-2	53.58	46.42	0
Clonostachys	rosea	88-710	N/A	N/A	Canada	94.6	3.7	MAT1-1	N/A	N/A	N/A
Clonostachys	rosea	ACM941	N/A	N/A	Canada	94.6	3.7	MAT1-1	N/A	N/A	N/A
Clonostachys	rosea	IK726	N/A	N/A	Denmark	95	3.5	MAT1-2	N/A	N/A	N/A
Clonostachys	spp	CBS 192.96	N/A	N/A	Papua New Guinea	95.8	3.2	MAT1-1
Clonostachys	rosea	CBS 148.72	N/A	N/A	Ukraine	96.1	2.8	MAT1-2	N/A	N/A	N/A
Clonostachys	rosea	CBS 649.80	N/A	N/A	Tunisia	96.3	2.8	MAT1-2	55.22	44.78	0
Clonostachys	rosea	CBS 907.72E	N/A	N/A	Armenia	96.6	2.5	MAT1-2	55.19	44.81	0
Clonostachys	chloroleuca	CBS 100495	N/A	N/A	Australia	96.8	2.4	MAT1-2
Clonostachys	rosea	CBS 916.97	GR32 / GJS94-122	N/A	Mexico	96.9	2.4	Homothallic; scattered	N/A	N/A	N/A
Clonostachys	rosea	CBS 907.72G	N/A	N/A	Azerbaijan	96.9	2.4	MAT1-2	55.11	44.58	0.31
Clonostachys	rosea	CBS 438.70	N/A	B. ochroleuca	Japan	97.1	2.2	Homothallic	27.75	72.24	0
Clonostachys	rosea	CMI192798	GR36 / B16	N/A	UK	97.1	2.4	MAT1-1	54.25	45.66	0.09
Clonostachys	rosea	SHW-1-1	N/A	N/A	China	97.1	2.3	MAT1-2	55.05	44.65	0.3
Clonostachys	rosea	CBS 100000	N/A	N/A	Australia	97.2	2.3	MAT1-2	55.12	44.58	0.3
Clonostachys	rosea	1832	N/A	N/A	Slovenia	97.2	2.4	MAT1-2	N/A	N/A	N/A
Clonostachys	rosea f. catenulata	CBS 569.69	N/A	N/A	Switzerland	97.2	2.2	MAT1-2	55.39	44.61	0.01
Clonostachys	rosea	SHW-3-1	N/A	N/A	China	97.3	2.3	Homothallic; scattered	N/A	N/A	N/A
Clonostachys	rosea	CBS 100502	N/A	N/A	France	97.3	2.2	MAT1-1	54.35	45.6	0.05
Clonostachys	rosea	IBT7839	GR3	N/A	France	97.3	2.2	MAT1-1	54.63	45.37	0
Clonostachys	rosea	1701	N/A	N/A	Slovenia	97.3	2.2	MAT1-1	54.16	45.55	0.29
Clonostachys	rosea	2178	N/A	N/A	Slovenia	97.3	2.3	MAT1-1	54.28	45.58	0.15
Clonostachys	rosea	CBS 705.97	GR25	N/A	USA	97.3	2.3	MAT1-1	54.54	45.46	0.01
Clonostachys	rosea	CBS 907.72D	N/A	N/A	Armenia	97.3	2.2	MAT1-2	55.15	44.84	0.01
Clonostachys	rosea	CBS 277.50	N/A	N/A	Canada	97.3	2.2	MAT1-2	55.13	44.72	0.15
Clonostachys	rosea	GG-1-2	N/A	N/A	China	97.3	2.3	MAT1-2	55.13	44.73	0.14
Clonostachys	rosea	1883	N/A	N/A	Slovenia	97.3	2.3	MAT1-2	55.12	44.73	0.15
Clonostachys	rosea	CBS 216.74	N/A	B. ochroleuca	Brazil	97.4	2.1	Homothallic	26.89	72.64	0.48
Clonostachys	rosea	CBS 222.93	N/A	N/A	Chile	97.4	2.2	Homothallic; scattered	N/A	N/A	N/A
Clonostachys	rosea	B14	GR34	N/A	New Zealand	97.4	2.2	Homothallic; semi scattered	N/A	N/A	N/A
Clonostachys	rosea	SDT-5-1	N/A	N/A	China	97.4	2.2	MAT1-1	54.49	45.51	0
Clonostachys	rosea	CBS 188.33	N/A	N/A	Netherlands	97.4	2.2	MAT1-1	54.62	45.38	0
Clonostachys	rosea	1316	N/A	N/A	Slovenia	97.4	2.3	MAT1-1	54.45	45.55	0
Clonostachys	rosea	1830	N/A	N/A	Slovenia	97.4	2.3	MAT1-1	54.5	45.48	0.02
Clonostachys	rosea	STG-21-1	N/A	N/A	China	97.4	2.2	MAT1-2	55.11	44.89	0.01
Clonostachys	rosea f. catenulata	CBS 103.94	N/A	N/A	Netherlands	97.4	2.2	MAT1-2	55.23	44.77	0
Clonostachys	rosea	B13	GR33	N/A	New Zealand	97.4	2.3	MAT1-2	55.28	44.71	0.01
Clonostachys	rosea	1885	N/A	N/A	Slovenia	97.4	2.2	MAT1-2	55	44.7	0.3
Clonostachys	rosea	1833	N/A	N/A	Slovenia	97.4	2.2	MAT1-2	N/A	N/A	N/A
Clonostachys	rosea	2177	N/A	N/A	Slovenia	97.4	2.3	MAT1-2	55	44.53	0.47
Clonostachys	rosea	CBS 178.28	N/A	N/A	UK	97.4	2.2	MAT1-2	55.21	44.79	0
Clonostachys	rosea	CBS 704.97	GR26	N/A	USA	97.4	2.3	MAT1-2	55.07	44.66	0.27
Clonostachys	byssicola	CBS 113336	N/A	N/A	South Africa	97.4	2.1	MAT1-2
Clonostachys	rosea	CBS 115883	N/A	N/A	Argentina	97.5	2.1	Homothallic; scattered	N/A	N/A	N/A
Clonostachys	rosea	CBS 289.78	N/A	B. ochroleuca	Jamaica	97.5	2.2	Homothallic; scattered	N/A	N/A	N/A
Clonostachys	rosea	B15	GR35	N/A	New Zealand	97.5	2.2	Homothallic; scattered	N/A	N/A	N/A
Clonostachys	rosea	CBS 193.94	N/A	B. ochroleuca	Venezuela	97.5	2.1	Homothallic; scattered	N/A	N/A	N/A
Clonostachys	rosea	NHH-48-2	N/A	N/A	China	97.5	2.1	MAT1-1	54.38	45.62	0
Clonostachys	rosea	JXLS-1-1	N/A	N/A	China	97.5	2.2	MAT1-1	54.55	45.45	0
Clonostachys	rosea	IK371	GR5	N/A	Denmark	97.5	2.2	MAT1-1	54.33	45.67	0.01
Clonostachys	rosea	IK216	GR4	N/A	Denmark	97.5	2.2	MAT1-1	54.48	45.52	0
Clonostachys	rosea	GJS89-34	GR31	N/A	Guyana	97.5	2.1	MAT1-1	54.4	45.26	0.35
Clonostachys	rosea	GL-1-1	N/A	N/A	China	97.5	2.1	MAT1-2	55.04	44.96	0
Clonostachys	rosea	SYP-4-2	N/A	N/A	China	97.5	2.1	MAT1-2	54.96	45.03	0.01
Clonostachys	rosea	2176	N/A	N/A	Slovenia	97.5	2.2	MAT1-2	55.19	44.79	0.02
Clonostachys	rosea	1884	N/A	N/A	Slovenia	97.5	2.1	MAT1-2	55.16	44.83	0.01
Clonostachys	rosea	1827	N/A	N/A	Slovenia	97.5	2.2	MAT1-2	54.99	44.97	0.04
Clonostachys	rosea	1829	N/A	N/A	Slovenia	97.5	2.1	MAT1-2	55.06	44.94	0
Clonostachys	rosea	CBS 421.87	N/A	N/A	Spain	97.5	2.1	MAT1-2	55.02	44.64	0.34
Clonostachys	rosea	CBS 706.97	GR24	N/A	USA	97.5	2.2	MAT1-2	55.23	44.77	0
Clonostachys	rosea	CBS 287.78	N/A	N/A	USA	97.5	2.2	MAT1-2	54.99	44.76	0.25
Clonostachys	byssicola	CBS 552.84	N/A	N/A	Japan	97.5	2.2	MAT1-2
Clonostachys	rhizophaga	CBS 906.72A	N/A	N/A	Chile	97.5	2	MAT1-1
Clonostachys	rosea	NHH-61-2	N/A	N/A	China	97.6	2	MAT1-2	55.22	44.65	0.12
Clonostachys	rosea	1881	N/A	N/A	Slovenia	97.6	2	MAT1-2	55.16	44.81	0.03
Clonostachys	rosea	1882	N/A	N/A	Slovenia	97.6	2	MAT1-2	54.88	44.6	0.52
Clonostachys	rosea	CBS 376.55	N/A	N/A	USA	97.6	2.1	MAT1-2	55.18	44.56	0.26
Clonostachys	rosea f. catenulata	CBS 154.27	N/A	N/A	USA	97.6	2.1	MAT1-2	55.23	44.76	0.01
Clonostachys	byssicola	CBS 115882	N/A	N/A	Argentinia	97.6	2	MAT1-2
Clonostachys	chloroleuca	CBS 227.48	N/A	N/A	USA	97.6	2.1	MAT1-1
Clonostachys	rhizophaga	CBS 229.48	N/A	N/A	USA	97.6	2.1	MAT1-2
Clonostachys	chloroleuca	CBS 570.77	N/A	N/A	Eqypt	97.7	2	MAT1-2
Clonostachys	rhizophaga	YKD0085	N/A	N/A	?	97.7	2	MAT1-2
Clonostachys	chloroleuca	67-1	N/A	N/A	China	97.7	2	MAT1-1
Clonostachys	solani	1703	N/A	N/A	Slovenia	97.8	2	MAT1-2
Clonostachys	byssicola	CBS 245.78	N/A	B. ochroleuca	Brazil	97.9	1.9	MAT1-2
