# Supplementary material for: Homothallic or Heterothallic? A Genomic Investigation Into the Sexual Capabilities of the Ascomycete Fungus Clonostachys rosea
Source: Mol Ecol. 2026 Jul 25;35(14):e70486. doi: 10.1111/mec.70486 (PMC13401452; doi:10.1111/mec.70486)
Supplement: Supplementary file 2 — Data S2: Supporting Information. Dataset: S1. Fasta‐format alignment of Clonostachys rosea mat1‐1‐1 genes. Dataset: S2. Fasta‐format alignment of Clonostachys rosea mat1‐1‐2 genes. Dataset: S3. Fasta‐format alignment of Clonostachys rosea mat1‐1‐3 genes. Dataset: S4. Fasta‐format alignment of Clonostachys rosea mat1‐2‐1 genes. Dataset: S5. Fasta‐format alignment of Clonostachys rosea mat1‐2‐9 genes. [file MEC-35-e70486-s001.xlsx]

## Sheet: Dataset S1
Dataset S1. Fasta-format alignment of Clonostachys rosea mat1-1-1 genes.
	>Crosea115883_FUN_017741*_MAT111
	ATGACAAAAAGAGCTGAACTCGCGCAGCGCCTTGCCTCGATCCCTTCCAAGGATTTGTTGACTCACCTTGGAGACGAGACCCTCGCCAACCTTGCTGCCCACTTCGAA------------------------------------GGCGCCTCTACTGATCAAGATTCGAACCAGCGGGCCAAACGACCCCTCAATGCCTTCATCGCCTTCAGAAGC---------------------------------------------TACTATCTGAAGATGTTCCCCGACCTCCAGCAGAAGGCCGCTTCTGGTCTCTTGACCGGCCTTTGGAACCAAGACCCTTTTAGAAACGAGTGGGCTCTGATTGCCAAGGTGTACTCGTTCATCAGAGACGAAGTTGGC…
	>Crosea_19394_FUN_017663_MAT111
	ATGACAAAAAGAGCTGAACTCGCGCAGCGCCTTGCCTCGATCCCTTCCAAGGATTTGTTGACTCACCTCGGAGACGAGACCCTCGCCAACCTTGCTGCCCACTTCGAA------------------------------------GGCGCCTCTACTGATCAAGATCCGAACCAGCGGGCCAAACGACCCCTCAATGCCTTCATCGCCTTCAGAAGC---------------------------------------------TACTATCTGAAGATGTTCCCCGACCTTCAGCAGAAGGCCGCTTCTGGTCTCTTGACCGGCCTTTGGAACCAAGACCCTTTTGGAAACGAGTGGGCTCTGATTGCCAAGGTGTACTCATTCATCAGAGACGAAGTTGGC…
	>Crosea_21674_FUN_017540_MAT111
	ATGACAAAAAGAGCTGAACTCGCGCAGCGCCTTGCCTCGATCCCTTCCAAGGATTTGTTGACTCACCTTGGAGACGAGACCCTCGCCAACCTTGCTGCCCACTTCGAA------------------------------------GGCGCCTCTACTGATCAAGATTCGAACCAGCGGGCCAAACGACCCCTCAACGCCTTCATCGCCTTCAGAAGC---------------------------------------------TACTATCTGAAGATGTTCCCCGACCTCCAGCAGAAGGCCGCTTCTGGTCTCTTGACCGGCCTCTGGAACCAAGACCCTTTTGGAAACGAGTGGGCTCTGATTGCCAAGGTGTACTCATTCATCAGAGACGAAGTTGGC…
	>Crosea_22293_FUN_017797_MAT111
	ATGACAAAAAGAGCTGAACTCGCGCAGCGCCTTGCCTCGATCCCTTCCAAGGATTTGTTGACTCACCTTGGAGACGAGACCCTCGCCAACCTTGCTGCCCACTTCGAA------------------------------------GGCGCCTCTACTGATCAAGATTCGAACCAGCGGGCCAAACGACCCCTCAATGCCTTCATCGCCTTCAGAAGTAAGTGGTCAACCTCGCCTAGATCACATCCTCTAACATTTCCAGGCTACTATCTGAAGATGTTCCCCGACCTCCAGCAGAAGGCCGCTTCTGGTCTCTTGACCGGCCTTTGGAACCAAGACCCTTTTAGAAACGAGTGGGCTCTGATTGCCAAGGTGTACTCGTTCATCAGAGACGAAGTTGGC…
	>Crosea_28978_FUN_017813_MAT111
	ATGACAAAAAGAGCTGAACTCGCGCAGCGCCTTGCCTCGATCCCTTCCAAGGATTTGTTGACTCACCTCGGAGACGAGACCCTCGCCAACCTTGCTGCCCACTTCGAA------------------------------------GGCGCCTCTACTGATCAAGATCCGAACCAGCGGGCCAAACGACCCCTCAATGCCTTCATCGCCTTCAGAAGC---------------------------------------------TACTATCTGAAGATGTTCCCCGACCTTCAGCAGAAGGCCGCTTCTGGTCTCTTGACCGGCCTTTGGAACCAAGACCCTTTTGGAAACGAGTGGGCTCTGATTGCCAAGGTGTACTCATTCATCAGAGACGAAGTTGGC…
	>Crosea_43870_FUN_017238_MAT111
	ATGGCAAAAAGAGCCGAACTCGCGCAGCGCCTTGCCTCGATCCCTTCCAAGGATTTGTTGACTCACCTTGGAGACGAGACCCTCGCCAACCTTGCTGCCCACTTC---------------------------------------GGTGCCTCTACTGATCAAGATTCGAACCAGCGGGCCAAACGACCCCTCAACGCCTTCATCGCCTTCAGAAGC---------------------------------------------TACTATCTGAAGATGTTCCCCGACCTTCAGCAGAAGGCCGCTTCTCGTCTCCTGACCGGCCTTTGGAACCAAGACCCTTTTAGAAACAAGTGGGCTCTGATTGCCAAGGTGTACTCGTTCATCAGAGACGAAGTCGGC…
	>Crosea_54879_FUN_017140_MAT111
	ATGACAAAAAGAGCTGAACTCGCGCAGCGCCTTGCCTCGATCCCTTCCAAGGATTTGTTGACTCACCTTGGAGACGAGACCCTCGCCAACCTTGCTGCCCACTTCGAA------------------------------------AGTGCC---ACTGATCAAGATTCC---CAGCGGGCCAAACGACCCCTCAATGCCTTCATCGCCTTCAGAAGC---------------------------------------------TACTATCTGAAGATGTTCCCCGACCTTCAGCAGAAGGCCGCTTCTGGTCTCCTGACCGGCCTCTGGAACCAAGACCCTTTTACAAACAAGTGGGCTCTGATTGCCAAGGTGTACTCGTTCATCAGAGACGAAGTTGGC…
	>Crosea_B14_FUN_017591_MAT111
	ATGACAAAAAGAGCTGAACTCGCGCAGCGCCTTGCCTCGATCCCTTCCAAGGATTTGTTGACTCACCTTGGAGACGAGACCCTCGCCAACCTTGCTGCCCACTTCGAAGCC---------------------ACCAGCCCTGGTGGCGCCTCTACTGATCAAGATCCG---AAGCGGGCCAAACGACCCCTCAACGCCTTCATCGCCTTCAGAAGC---------------------------------------------TACTATCTGAAGATGTTCCCCGACCTTCAGCAGAAGGCCGCTTCCGGTCTCCTGACCGGCCTTTGGAACCAAGACCCTTTTGGAAACGAGTGGGCTCTGATTGCCAAGGTGTACTCATTCATCAGAGACGAAGTTGGC…
	>Crosea_B15_FUN_017723_MAT111
	ATGACAAAAAGAGCCGAACTCGCGCAGCGCCTTGCCTCGATCCCTTCCAAGGATTTGTTGACTCACCTTGGAGACGAGACCCTCGCCAACCTTGCTGCCCACTTCGAAGCC---------------------ACCAGCCCTGGTGGCGCCTCTACTGATCAAGATCCG---AAGCGGGCCAAACGACCCCTCAACGCCTTCATCGCCTTCAGAAGC---------------------------------------------TACTATCTGAAGATGTTCCCCGACCTTCAGCAGAAGGCCGCTTCCGGTCTCCTGACCGGCCTTTGGAACCAAGACCCTTTTGGAAACGAGTGGGCTCTGATTGCCAAGGTGTACTCATTCATCAGAGACGAAGTTGGC…
	>Crosea_GJS94122_FUN_017981_MAT111
	ATGACAAAAAGAGCTGAACTCGCGCAGCGCCTTGCCTCGATCCCTTCCAAGGATTTGTTGACTCACCTTGGAGACGAGACCCTCGCCAACCTTGCTGCCCACTTCGAA------------------------------------GGCGCCTCTACTGATCAAGATTCGAACCAGCGGGCCAAACGACCCCTCAACGCCTTCATCGCCTTCAGAAGC---------------------------------------------TACTATCTGAAGATGTTCCCCGACCTTCAGCAGAAGGCCGCTTCCAGTCTCTTGACCGGCCTTTGGAGCCAAGACCCTTTTAGAAACAAGTGGGCTCTGATTGCCAAGGTGTACTCGTTCATCAGAGACGAAGTTGGC…
	>Crosea_SHW-3-1_FUN_017628_MAT111
	ATGGCAAAAAGAGCCGAACTCGCGCAGCGCCTTGCCTCGATCCCTTCCAAGGATTTGTTGACTCACCTTGGAGACGAGACCCTCGCCAACCTTGCTGCCCACTTT---------------------------------------GGCGCCTCTACTGATCAAGATTCGAACCAGCGGGCCAAACGACCCCTCAACGCCTTCATCGCCTTCAGAAGC---------------------------------------------TACTATCTGAAGATGTTCCCCGACCTTCAGCAGAAGGCCGCTTCTCGTCTCTTGACCGGCCTTTGGAACCAAGACCCTTTTAGAAACAAGTGGGCTCTGATTGCCAAGGTGTACTCATTCATCAGAGACGAAGTCGGC…
	>Crosea_100502_FUN_007438_MAT111
	ATGGCAAAAAGAGCTGAACTCGCGCAGCGCCTTGCCTCGATCCCTTCCGAGGATTTGTTGACTCACCTTGGAGACGAGGCCCTCGCCAACCTTGCTACTCACTTCCAAGGTGCCACCATGCCGGCCGACAGATCCAGCCCTGGTGGGGCCTCTACTGATGAGGATTCGAACCAGCGGGCCAAACGACCCCTCAATGCCTTCATCGCCTTCAGAAGC---------------------------------------------TACTATCTGAAGATGTTCCCTGACCTTCAGCAGAAGGCCGCTTCTGGTCTCTTGACTAACCTTTGGAACCAAGACCCCTTTAGAAACAAGTGGGCTCTGATTGCCAAGGTGTACTCATTCATCAGAGACGAAATTGGC…
	>Crosea_1316_FUN_016066_MAT111
	ATGGCAAAAAGAGCTGAACTCGCGCAGCGCCTTGCCTCGATCCCTTCCGAGGATTTGTTGACTCACCTTGGAGACGAGGCCCTCGCCAACCTTGCTACTCACTTCCAAGGTGCCACCATGCCGGCCGACAGATCCAGCCCTGGTGGGGCCTCTACTGATGAGGATCCGAACCAGCGGGCCAAACGACCCCTCAATGCCTTCATCGCCTTCAGAAGC---------------------------------------------TACTATCTGAAGATGTTCCCTGACCTTCAGCAGAAGGCCGCTTCTGGTCTCTTGACTAACCTTTGGAACCAAGACCCCTTTAGAAACAAGTGGGCTCTGATTGCCAAGGTGTACTCATTCATCAGAGACGAAATTGGC…
	>Crosea_1701_FUN_016911_MAT111
	ATGGCAAAAAGAGCTGAACTCGCGCAGCGCCTTGCCTCGATCCCTTCCGAGGATTTGTTGACTCACCTTGGAGACGAGGCCCTCGCCAACCTTGCTACTCACTTCCAAGGTGCCACCATGCCGGCCGACAGATCCAGCCCTGGTGGGGCCTCTACTGATGAGGATTCGAACCAGCGGGCCAAACGACCCCTCAATGCCTTCATCGCCTTCAGAAGC---------------------------------------------TACTATCTGAAGATGTTCCCTGACCTTCAGCAGAAGGCCGCTTCTGGTCTCTTGACTAACCTTTGGAACCAAGACCCCTTTAGAAACAAGTGGGCTCTGATTGCCAAGGTGTACTCATTCATCAGAGACGAAATTGGC…
	>Crosea_1830_FUN_014965_MAT111
	ATGGCAAAAAGAGCTGAACTCGCGCAGCGCCTTGCCTCGATCCCTTCCGAGGATTTGTTGACTCACCTTGGAGACGAGGCCCTCGCCAACCTTGCTACTCACTTCCAAGGTGCCACCATGCCGGCCGACAGATCCAGCCCTGGTGGGGCCTCTACTGATGAGGATTCGAACCAGCGGGCCAAACGACCCCTCAATGCCTTCATCGCCTTCAGAAGC---------------------------------------------TACTATCTGAAGATGTTCCCTGACCTTCAGCAGAAGGCCGCTTCTGGTCTCTTGACTAACCTTTGGAACCAAGACCCCTTTAGAAACAAGTGGGCTCTGATTGCCAAGGTGTACTCATTCATCAGAGACGAAATTGGC…
	>Crosea_18833_FUN_014292_MAT111
	ATGGCAAAAAGAGCTGAACTCGCGCAGCGCCTTGCCTCGATCCCTTCCGAGGATTTGTTGACTCACCTTGGAGACGAGGCCCTCGCCAACCTTGCTACTCACTTCCAAGGTGCCACCATGCCGGCCGACAGATCCAGCCCTGGTGGGGCCTCTACTGATGAGGATCCGAACCAGCGGGCCAAACGACCCCTCAATGCCTTCATCGCCTTCAGAAGC---------------------------------------------TACTATCTGAAGATGTTCCCTGACCTTCAGCAGAAGGCCGCTTCTGGTCTCTTGACTAACCTTTGGAACCAAGACCCCTTTAGAAACAAGTGGGCTCTGATTGCCAAGGTGTACTCATTCATCAGAGACGAAATTGGC…
	>Crosea_2178_FUN_008679_MAT111
	ATGGCAAAAAGAGCTGAACTCGCGCAGCGCCTTGCCTCGATCCCTTCCGAGGATTTGTTGACTCACCTTGGAGACGAGGCCCTCGCCAACCTTGCTACTCACTTCCAAGGTGCCACCATGCCGGCCGACAGATCCAGCCCTGGTGGGGCCTCTACTGATGAGGATTCGAACCAGCGGGCCAAACGACCCCTCAATGCCTTCATCGCCTTCAGAAGC---------------------------------------------TACTATCTGAAGATGTTCCCTGACCTTCAGCAGAAGGCCGCTTCTGGTCTCTTGACTAACCTTTGGAACCAAGACCCCTTTAGAAACAAGTGGGCTCTGATTGCCAAGGTGTACTCATTCATCAGAGACGAAATTGGC…
	>Crosea_70597_FUN_010978_MAT111
	ATGGCAAAAAGAGCTGAACTCGCGCAGCGCCTTGCCTCGATCCCTTCCGAGGATTTGTTGACTCACCTTGGAGACGAGGCCCTCGCCAACCTTGCTACTCACTTCCAAGGTGCCACCATGCCGGCCGACAGATCCAGCCCTGGTGGGGCCTCTACTGATGAGGATTCGAACCAGCGGGCCAAACGACCCCTCAATGCCTTCATCGCCTTCAGAAGC---------------------------------------------TACTATCTGAAGATGTTCCCTGACCTTCAGCAGAAGGCCGCTTCTGGTCTCTTGACTAACCTTTGGAACCAAGACCCCTTTAGAAACAAGTGGGCTCTGATTGCCAAGGTGTACTCATTCATCAGAGACGAAATTGGC…
	>Crosea_CMI192798_FUN_016711_MAT111
	ATGGCAAAAAGAGCTGAACTCGCGCAGCGCCTTGCCTCGATCCCTTCCGAGGATTTGTTGACTCACCTTGGAGACGAGACCCTCGCCAACCTTGCTACTCACTTCCAAGGTGCCACCATGCCGGCCGACAGATCCAGCCCTGGTGGGGCCTCTACTGATGAGGATTCGAACCAGCGGGCCAAACGACCCCTCAATGCCTTCATCGCCTTCAGAAGC---------------------------------------------TACTATCTGAAGATGTTCCCTGACCTTCAGCAGAAGGCCGCTTCTGGTCTCTTGACTAACCTTTGGAACCAAGACCCCTTTAGAAACAAGTGGGCTCTGATTGCCAAGGTGTACTCATTCATCAGAGACGAAATTGGC…
	>Crosea_GJS8934_FUN_015575_MAT111
	ATGGCAAAAAGAGCTGAACTCGCGCAGCGCCTTGCCTCGATCCCTTCCGAGGATTTGTTGACTCACCTTGGAGACGAGACCCTCGCCAACCTTGCTACTCACTTCCAAGGTGCCACCATGCCGGCCGACAGATCCAGCCCTGGTGGGGCCTCTACTGATGAGGATTCGAACCAGCGGGCCAAACGACCCCTCAATGCCTTCATCGCCTTCAGAAGC---------------------------------------------TACTATCTGAAGATGTTCCCTGACCTTCAGCAGAAGGCCGCTTCTGGTCTCTTGACTAACCTTTGGAACCAAGACCCCTTTAGAAACAAGTGGGCTCTGATTGCCAAGGTGTACTCATTCATCAGAGACGAAATTGGC…
	>Crosea_IBT7839_FUN_009842_MAT111
	ATGGCAAAAAGAGCTGAACTCGCGCAGCGCCTTGCCTCGATCCCTTCCGAGGATTTGTTGACTCACCTTGGAGACGAGGCCCTCGCCAACCTTGCTACTCACTTCCAAGGTGCCACCATGCCGGCCGACAGATCCAGCCCTGGTGGGGCCTCTACTGATGAGGATCCGAACCAGCGGGCCAAACGACCCCTCAATGCCTTCATCGCCTTCAGAAGC---------------------------------------------TACTATCTGAAGATGTTCCCTGACCTTCAGCAGAAGGCCGCTTCTGGTCTCTTGACTAACCTTTGGAACCAAGACCCCTTTAGAAACAAGTGGGCTCTGATTGCCAAGGTGTACTCATTCATCAGAGACGAAATTGGC…
	>Crosea_IK216_FUN_016966_MAT111
	ATGGCAAAAAGAGCAGAACTCGCGCAGCGCCTTGCCTCGATCCCTTCCGAGGATTTGTTGACTCACCTTGGAGACGAGGCCCTCGCCAACCTTGCTACTCACTTCCAAGGTGCCACCATGCCGGCCGACAGATCCAGCCCTGGTGGGGCCTCTACTGATGAGGATTCGAACCAGCGGGCCAAACGACCCCTCAATGCCTTCATCGCCTTCAGAAGC---------------------------------------------TACTATCTGAAGATGTTCCCTGACCTTCAGCAAAAGGCCGCTTCTGGTCTCTTGACTAACCTTTGGAACCAAGACCCCTTTAGAAACAAGTGGGCTCTGATTGCCAAGGTGTACTCATTCATCAGAGACGAAATTGGC…
	>Crosea_IK371_FUN_017875_MAT111
	ATGGCAAAAAGAGCTGAACTCGCGCAGCGCCTTGCCTCGATCCCTTCCGAGGATTTGTTGACTCACCTTGGAGACGAGACCCTCGCCAACCTTGCTACTCACTTCCAAGGTGCCACCATGCCGGCCGACAGATCCAGCCCTGGTGGGGCCTCTACTGATGAGGATTCGAACCAGCGGGCCAAACGACCCCTCAATGCCTTCATCGCCTTCAGAAGC---------------------------------------------TACTATCTGAAGATGTTCCCTGACCTTCAGCAGAAGGCCGCTTCTGGTCTCTTGACTAACCTTTGGAACCAAGACCCCTTTAGAAACAAGTGGGCTCTGATTGCCAAGGTGTACTCATTCATCAGAGACGAAATTGGC…
	>Crosea_JLB-7-1_FUN_017748_MAT111
	ATGGCAAAAAGAGCTGAACTCGCGCAGCGCCTTGCCTCGATCCCTTCCGAGGATTTGTTGACTCACCTTGGAGACGAGGCCCTCGCCAAACTTGCTACTCACTTCCAAGGTGCCACCATGCCGGCCGACAGATCCAGCCCTGGTGGTGCCTCTACTGATGAGGATTCGAACCAGCGGGCCAAACGACCCCTCAATGCCTTCATCGCCTTCAGAAGC---------------------------------------------TACTATCTGAAGATGTTCCCTGACCTTCAGCAGAAGGCCGCTTCTGGTCTCTTGACTAACCTTTGGAACCAAGACCCCTTTAGAAACAAGTGGGCTCTGATTGCCAAGGTGTACTCATTCATCAGAGACGAAATTGGC…
	>Crosea_JXLS-1-1_FUN_017177_MAT111
	ATGGCAAAAAGAGCTGAACTCGCGCAGCGCCTTGCCTCGATCCCTTCCGAGGATTTGTTGACTCACCTTGGAGACGAGGCCCTCGCCAACCTTGCTACTCACTTCCAAGGTGCCACCATGCCGGCCGACAGATCCAGCCCTGGTGGGGCCTCTACTGATGAGGATTCGAACCAGCGGGCCAAACGACCCCTCAATGCCTTCATCGCCTTCAGAAGC---------------------------------------------TACTATCTGAAGATGTTCCCTGACCTTCAGCAGAAGGCCGCTTCTGGTCTCTTGACTAACCTTTGGAACCAAGACCCCTTTAGAAACAAGTGGGCTCTGATTGCCAAGGTGTACTCATTCATCAGAGACGAAATTGGC…
	>Crosea_NHH-48-2_FUN_012795_MAT111
	ATGGCAAAAAGAGCTGAACTCGCGCAGCGCCTTGCCTCGATCCCTTCCGAGGATTTGTTGACTCACCTTGGAGACGAGGCCCTCGCCAACCTTGCTACTCACTTCCAAGGTGCCACCATGCCGGCCGACAGATCCAGCCCTGGTGGTGCCTCTACTGATGAGGATTCGAACCAGCGGGCCAAACGACCCCTCAATGCCTTCATCGCCTTCAGAAGC---------------------------------------------TACTATCTGAAGATGTTCCCTGACCTTCAGCAGAAGGCCGCTTCTGGTCTCTTGACTAACCTTTGGAACCAAGACCCCTTTAGAAACAAGTGGGCTCTGATTGCCAAGGTGTACTCATTCATCAGAGACGAAATTGGC…
	>Crosea_SDT-5-1_FUN_016915_MAT111
	ATGGCAAAAAGAGCTGAACTCGCGCAGCGCCTTGCCTCGATCCCTTCCGAGGATTTGTTGACTCACCTTGGAGACGAGGCCCTCGCCAACCTTGCTACTCACTTCCAAGGTGCCACCATGCCGGCCGACAGATCCAGCCCTGGTGGTGCCTCTACTGATGAGGATTCGAACCAGCGGGCCAAACGACCCCTCAATGCCTTCATCGCCTTCAGAAGC---------------------------------------------TACTATCTGAAGATGTTCCCTGACCTTCAGCAGAAGGCCGCTTCTGGTCTCTTGACTAACCTTTGGAACCAAGACCCCTTTAGAAACAAGTGGGCTCTGATTGCCAAGGTGTACTCATTCATCAGAGACGAAATTGGC…

## Sheet: Dataset S2
Dataset S2. Fasta-format alignment of Clonostachys rosea mat1-1-2 genes.
	>Crosea115883_FUN_017741*_MAT112
	ATG---GACGCCCTCCACTTTGCGCCTCTTTGGTCGTCACCGCCGATGATTGAGAGACCCAAAATCGAAATCGACAAAGTCCGCGTCCGAGTCCTCGAATGGACACTCGGA---------------------------TCCTCTTATACTGACCCCTTCCCGATGTTCCTCGGCGCCCTCCACGCCCTCTTT------------------------------------------------------------GATAATCCTGACGGCCATGACGACAATCCTGACAATCCCCTCCAGTACCTCGAAACCCGCGGCAAC---------GGCAGTCCCGTCCGCTTCATCGAGGAAATGCTCCGTCGGTGGTTCGTCAGCGCTGCCCCGGTGCTGGGA---…
	>Crosea_19394_FUN_017662_MAT112
	ATG---GACGCCCTCCACTTTGCGCCTCTTTGGTCGTCACCGCCGATGATTGAGAGACCCAAAATCGAAATCGACAAAGTCCGCGTCCGAGTCCTCGAATGGACACTCGGA---------------------------TCCTCTTATACTGACCCCTTCCCGATGTTCCTCGGCGCCCTCCACGCCCTCTTT------------------------------------------------------------GATAATCCTGACGGCCATGACGACAATCCTGACAATCCCCTCCAGTACCTCGAAACCCGCGGCAAC---------GGCAATCCCGTCCGCTTCATCGAGGAAATGCTCCGTCGGTGGTTCGTCAGCGCTGCCCCGGTGCTGGGA---…
	>Crosea_21674_FUN_017541_MAT112
	ATG---GACGCCCTCCACTTTGCGCCTCTTTGGTCGTCACCGCCGATGATTGAGAGACCCAAAATCGAAATCGACAAAGTCCGCGTCCGAGTCCTCGAATGGACACTCGGA---------------------------TCCTCTTATACTGACCCCTTCCCGATGTTCCTCGGCGCCCTCCACGCCCTCTTT------------------------------------------------------------GATAATCCTGACGGCCATGACGACAATCCTGACAATCCCCTCCAGTACCTCGAAACCCGCGGCAAC---------GGCAGTCCCGTCCGCTTCATCGAGGAAATGCTCCGTCGGTGGTTCGTCAGCGCTGCCCCGGTGCTGGGA---…
	>Crosea_22293_FUN_017796_MAT112
	ATG---GACGCCCTCCACTTTGCGCCTCTTTGGTCGTCACCGCCGATGATTGAGAGACCCAAAATCGAAATCGACAAAGTCCGCGTCCGAGTCCTCGAATGGACACTCGGA---------------------------TCCTCTTATACTGACCCCTTCCCGATGTTCCTCGGCGCCCTCCACGCCCTCTTT------------------------------------------------------------GATAATCCTGACGGCCACGACGACAATCCTGACAATCCCCTCCAGTACCTCGAAACCCGCGGCAAC---------GGCAGTCCCGTCCGCTTCATCGAGGAAATGCTCCGTCGGTGGTTCGTCAGCGCTGCCCCGGTGCTGGGA---…
	>Crosea_28978_FUN_017814_MAT112
	ATG---GACGCCCTCCACTTTGCGCCTCTCTGGTCGTCACCGCCGATGATTGAGAGACCCAAAATCGAAATCGACAAAGTCCGCGTCCGAGTCCTCGAATGGACACTCGGA---------------------------TCCTCTTATACTGACCCCTTCCCGATGTTCCTCGGCGCCCTCCACGCCCTCTTTGATAATCCTGACGGCCATGACGACAATCCCGATAATCCTGACGGCCATGACGACAATCCCGATAATCCTGACGGCCATGACGACAATCCTGACAATCCCCTCCAGTACCTCGAAACCCGCGGCAAC---------GGCAATCCCGTCCGCTTCATCGAGGAAATGCTCCGTCGGTGGTTCGTCAGCGCTGCCCCGGTGCTGGGA---…
	>Crosea_43870_FUN_017239_MAT112
	ATG---GACGCCCTCCACTTTGCGCCTCTTTGGTCGTCGCCGCCGATGATTGAGAGC---AAAATCGAAATCGAACAGGTGCGCGTCCGAGTGCTCGAGTGGGCGCTCGATTTT------------------------CAAGATGAATCTGACCCCTTCCCGACGTTTGTCCGCGCCCTCGATGCCCTCTTT------------------------------------------------------------GAAAATCCCGAG------------------GAAAATGTGCTGCAGTACCTCGAAATCCGCGGCGGC------------------GTCCGCTTCATCGAGGACATGCTCCGTCTGTGGTTCGTCAGCGCG------------------…
	>Crosea_54879_FUN_017141_MAT112
	ATG---GACGCCCTCCACTTTGCGCCTCTTTGGTCGTCACCGCCGATGATTGAGAGACCCAAAATCGAAATCGACAAAGTCCGCGTCCGAGTCCTCGAATGGACACTCGGA---------------------------TCCTCTTATACTGACCCCTTCCCGATGTTCCTCGGCGCCCTCCACGCCCTCTTT------------------------------------------------------------GATAATCCTGACGGCCACGACGACAATCCCGACAATCCCCTCCAGTACCTCGAAACCCGCGGCAAC---------GGCAGTCCCGTCCGCTTCATCGAGGAAATGCTCCGTCGGTGGTTCGTCAGCGCTGCCCCGGTGCTGGGAACA…
	>Crosea_B14_FUN_017590_MAT112
	-------------------------------------------------------------------------------------------------------------------------------------------------------------------ATGTTCCTCGGCGCCCTCCACGCCCTCTTTGATAATCCTTTT---------------------------GACGGCCATGACGACAATCCCGATAATCCTGACGGCCATGACGACAATCCTGACAATCCCCTCCAGTACCTCGAAACCCGCGGCAAC---------GGCAGTCCCGTCCGCTTCATCGAGGAAATGCTCCGTCGGTGGTTCGTCAGCGCTGCCCCGGTGCTGGGA--…
	>Crosea_B15_FUN_017722_MAT112
	ATG---GACGCCCTCCACTTTGCGCCTCTTTGGTCGTCACCGCCGATGATTGAGAGACCCAAAATCGAAATCGACAAAGTCCGCGTCCGAGTCCTCGAATGGACACTCGGA---------------------------TCCTCTTATACTGACCCCTTCCCGATGTTCCTCGGCGCCCTCCACGCCCTCTTT------------------------------------------------------------GATAATCCTGACGGCCATGACGACAATCCTGACAATCCCCTCCAGTACCTCGAAACCCGCGGCAAC---------GGCAGTCCCGTCCGCTTCATCGAGGAAATGCTCCGTCGGTGGTTCGTCAGCGCTGCCCCGGTGCTGGGAACA…
	>Crosea_GJS94122_FUN_017982_MAT112
	ATG---GACGCCCTCCACTTTGCGCCTCTTTGGTCGTCACCGCCGATGATTGAGAGACCCAAAATCGAAATCGACAAAGTCCGCGTCCGAGTCCTCGAATGGACACTCAGA---------------------------TCCTCCTATACTGACCCCTTCCCGATGGTCCTCGGCGCCCTCCACGCCCTCTTT------------------------------------------------------------GATAATCCTGACGGCCATGACGACAATCCTGACAATCCCCTCCAGTACCTCGAAACCCGCGGCAAC---------GGCAGTCCCGTCCGCTTCATCGAGGAAATGCTCCGTCGGTGGTTCGTCAGCGCTGCCCCGGTGCTGGGAACA…
	>Crosea_SHW-3-1_FUN_017629_MAT112
	ATG---GACGCCCTCCACTTTGCGCCTCTTTGGTCGTCACCGCCGATGATTGAGAGC---AAAATCGAAATCGAACAGGTGCGCGTCCGAGTGCTCGAGTGGGCGCTCGATTTT------------------------CAAGATGAATCTGACCCCTTCCCGACGTTTGTCCGCGCCCTCGATGCCCTCTTT------------------------------------------------------------GAAAATCCCGAG------------------GAAAATGTGCTGCAGTACCTCGAAATCCGCGGCGGC------------------GTCCGCTTCATCGAGGACATGCTCCGTCTGTGGTTCGTCAGCGCG------------------…
	>Crosea_100502_FUN_007439_MAT112
	ATGGATAACGCTCTCCATTTTGGGCCTCTTTGGTCGTCACCACCGATGATCGAGAGACCCAAAATTGAAATTGAGAAAGTGCGAGTCCAAGTACTCCAGTGGACACTCAAATTTTGCCCTCCTCAAGCACCAGATGCCTCTTCTTAT---GACCCTTTCCCAACCTTTCTTCGCGCCCTTTATGCCCTCTTT------------------------------------------------------------GACAGC------------GATGATCTGGATAATTCCGTGCTCCAGTACCTTCAAACCCAAGGTAACCACCTTTGCGGCAGTCCCATCCGCTTTATCGAGTCTATGCTTCACCTGTGGTTCATCAGCGCAGCTCCGATTCTTGCC---…
	>Crosea_1316_FUN_016067_MAT112
	ATGGATAACGCTCTCCATTTTGGGCCTCTTTGGTCGTCACCACCGATGATCGAGAGACCCAAAATTGAAATTGAGAAAGTGCGAGTCCAAGTACTCCAGTGGACACTCAAATTTTGCCCTCCTCAAGCACCAGATGCCTCTTCTTAT---GACCCTTTCCCAACGTTTCTTCGCGCCCTTTATGCCCTCTTT------------------------------------------------------------GACAGC------------GATGATCTGGATAATTCCGTGCTCCAGTACCTTCAAACCCAAGGTAACCACCTTTGCGGCAGTCCCATCCGCTTTATCGAGTCTATGCTTCACCTGTGGTTCATCAGCGCAGCTCCGATTCTTGCC---…
	>Crosea_1701_FUN_016912_MAT112
	ATGGATAACGCTCTCCATTTTGGGCCTCTTTGGTCGTCACCACCGATGATCGAGAGACCCAAAATTGAAATTGAGAAAGTGCGAGTCCAAGTACTCCAGTGGACACTCAAATTTTGCCCTCCTCAAGCACCAGATGCCTCTTCTTAT---GACCCTTTCCCAACGTTTCTTCGCGCCCTTTATGCCCTCTTT------------------------------------------------------------GACAGC------------GATGATCTGGATAATTCCGTGCTCCAGTACCTTCAAACCCAAGGTAACCACCTTTGCGGCAGTCCCATCCGCTTTATCGAGTCTATGCTTCACCTGTGGTTCATCAGCGCAGCTCCGATTCTTGCC---…
	>Crosea_1830_FUN_014964_MAT112
	ATGGATAACGCTCTCCATTTTGGGCCTCTTTGGTCGTCACCACCGATGATCGAGAGACCCAAAATTGAAATTGAGAAAGTGCGAGTCCAAGTACTCCAGTGGACACTCAAATTTTGCCCTCCTCAAGCACCAGATGCCTCTTCTTAT---GACCCTTTCCCAACCTTTCTTCGCGCCCTTTATGCCCTCTTT------------------------------------------------------------GACAGC------------GATGATCTGGATAATTCCGTGCTCCAGTACCTTCAAACCCAAGGTAACCACCTTTGCGGCAGTCCCATCCGCTTTATCGAGTCTATGCTTCACCTGTGGTTCATCAGCGCAGCTCCGATTCTTGCC---…
	>Crosea_18833_FUN_014291_MAT112
	ATGGATAACGCTCTCCATTTTGGGCCTCTTTGGTCGTCACCACCGATGATCGAGAGACCCAAAATTGAAATTGAGAAAGTGCGAGTCCAAGTACTCCGGTGGACACTCAAATTTTGCCCTCCTCAAGCACCAGATGCCTCTTCTTAT---GACCCTTTCCCAACGTTTCTTCGCGCCCTTTATGCCCTCTTT------------------------------------------------------------GACAGC------------GATGATCTGGATAATTCCGTGCTCCAGTACCTTCAAACCCAAGGTAACCACCTTTGCGGCAGTCCCATCCGCTTTATCGAGTCTATGCTTCACCTGTGGTTCATCAGCGCAGCTCCGATTCTTGCC---…
	>Crosea_2178_FUN_008680_MAT112
	ATGGATAACGCTCTCCATTTTGGGCCTCTTTGGTCGTCACCACCGATGATCGAGAGACCCAAAATTGAAATTGAGAAAGTGCGAGTCCAAGTACTCCAGTGGACACTCAAATTTTGCCCTCCTCAAGCACCAGATGCCTCTTCTTAT---GACCCTTTCCCAACGTTTCTTCGCGCCCTTTATGCCCTCTTT------------------------------------------------------------GACAGC------------GATGATCTGGATAATTCCGTGCTCCAGTACCTTCAAACCCAAGGTAACCACCTTTGCGGCAGTCCCATCCGCTTTATCGAGTCTATGCTTCACCTGTGGTTCATCAGCGCAGCTCCGATTCTTGCC---…
	>Crosea_70597_FUN_010979_MAT112
	ATGGATAACGCTCTCCATTTTGGGCCTCTTTGGTCGTCACCACCGATGATCGAGAGACCCAAAATTGAAATTGAGAAAGTGCGAGTCCAAGTACTCCAGTGGACACTCAAATTTTGCCCTCCTCAAGCACCAGATGCCTCTTCTTAT---GACCCTTTCCCAACGTTTCTTCGCGCCCTTTATGCCCTCTTT------------------------------------------------------------GACAGC------------GATAATCTGGATAATTCCGTGCTCCAGTACCTTCAAACCCAAGGTAACCACCTTTGCGGCAGTCCCATCCGCTTTATCGAGTCTATGCTTCACCTGTGGTTCATCAGCGCAGCTCCGATTCTTGCC---…
	>Crosea_CMI192798_FUN_016710_MAT112
	ATGGATAACGCTCTCCATTTTGGGCCTCTTTGGTCGTCACCACCGATGATCGAGAGACCCAAAATTGAAATTGAGAAAGTGCGAGTCCAAGTACTCCAGTGGACACTCAAATTTTGCCCTCCTCAAGCACCAGATGCCTCTTCTTAT---GACCCTTTCCCAACGTTTCTTCGCGCCCTTTATGCCCTCTTT------------------------------------------------------------GACAGC------------GATAATCTGGATAATTCCGTGCTCCAGTACCTTCAAACCCAAGGTAACCACCTTTGCAGCAGTCCCATCCGCTTTATCGAGTCTATGCTTCACCTGTGGTTCATCAGCGCAGCTCCGATTCTTGCC---…
	>Crosea_GJS8934_FUN_015576_MAT112
	ATGGATAACGCTCTCCATTTTGGGCCTCTTTGGTCGTCACCACCGATGATCGAGAGACCCAAAATTGAAATTGAGAAAGTGCGAGTCCAAGTACTCCAGTGGACACTCAAATTTTGCCCTCCTCAAGCACCAGATGCCTCTTCTTAT---GACCCTTTCCCAACGTTTCTTCGCGCCCTTTATGCCCTCTTT------------------------------------------------------------GACAGC------------GATAATCTGGATAATTCCGTGCTCCAGTACCTTCAAACCCAAGGTAACCACCTTTGCAGCAGTCCCATCCGCTTTATCGAGTCTATGCTTCACCTGTGGTTCATCAGCGCAGCTCCGATTCTTGCC---…
	>Crosea_IBT7839_FUN_009843_MAT112
	ATGGATAACGCTCTCCATTTTGGGCCTCTTTGGTCGTCACCACCGATGATCGAGAGACCCAAAATTGAAATTGAGAAAGTGCGAGTCCAAGTACTCCAGTGGACACTCAAATTTTGCCCTCCTCAAGCACCAGATGCCTCTTCTTAT---GACCCTTTCCCAACGTTTCTTCGCGCCCTTTATGCCCTCTTT------------------------------------------------------------GACAGC------------GATGATCTGGATAATTCCGTGCTCCAGTACCTTCAAACCCAAGGTAACCACCTTTGCGGCAGTCCCATCCGCTTTATCGAGTCTATGCTTCACCTGTGGTTCATCAGCGCAGCTCCGATTCTTGCC---…
	>Crosea_IK216_FUN_016965_MAT112
	ATGGATAACGCTCTCCATTTTGGGCCTCTTTGGTCGTCACCACCGATGATCGAGAGACCCAAAATTGAAATTGAGAAAGTGCGAGTCCAAGTACTCCAGTGGACACTCAAATTTTGCCCTCCTCAAGCACCAGATGCCTCTTCTTAT---GACCCTTTCCCAACGTTTCTTCGCGCCCTTTATGCCCTCTTT------------------------------------------------------------GACAGC------------GATGATCTGGATAATTCCGTGCTCCAGTACCTTCAAACCCAAGGTAACCACCTTTGCGGCAGTCCCATCCGCTTTATCGAGTCTATGCTTCACCTGTGGTTCATCAGCGCAGCTCCGATTCTTGCC---…
	>Crosea_IK371_FUN_017874_MAT112
	ATGGATAACGCTCTCCATTTTGGGCCTCTTTGGTCGTCACCACCGATGATCGAGAGACCCAAAATTGAAATTGAGAAAGTGCGAGTCCAAGTACTCCAGTGGACACTCAAATTTTGCCCTCCTCAAGCACCAGATGCCTCTTCTTAT---GACCCTTTCCCAACGTTTCTTCGCGCCCTTTATGCCCTCTTT------------------------------------------------------------GACAGC------------GATAATCTGGATAATTCCGTGCTCCAGTACCTTCAAACCCAAGGTAACCACCTTTGCAGCAGTCCCATCCGCTTTATCGAGTCTATGCTTCACCTGTGGTTCATCAGCGCAGCTCCGATTCTTGCC---…
	>Crosea_JLB-7-1_FUN_017749_MAT112
	ATGGATAACGCTCTCCATTTTGGGCCTCTTTGGTCGTCACCACCGATGATCGAGAGACCCAAAATTGAAATTGAGAAAGTGCGAGTCCAAGTACTCCAGTGGACACTCAAATTTTGCCCTCCTCAAGCACCAGATGCCTCTTCTTAT---GACCCTTTCCCAACGTTTCTTCGCGCCCTTTATGCCCTCTTT------------------------------------------------------------GACAGC------------GATAATCTGGATAATTCCGTGCTCCAGTACCTTCAAACCCAAGGTAACCACCTTTGCGGCAGTCCCATCCACTTTATCGAGTCTATGCTTCACCTGTGGTTCATCAGCGCAGCTCCGATTCTTGCC---…
	>Crosea_JXLS-1-1_FUN_017176_MAT112
	ATGGATAACGCTCTCCATTTTGGGCCTCTTTGGTCGTCACCACCGATGATCGAGAGACCCAAAATTGAAATTGAGAAAGTGCGAGTCCAAGTACTCCAGTGGACACTCAAATTTTGCCCTCCTCAAGCACCAGATGCCTCTTCTTAT---GACCCTTTCCCAACGTTTCTTCGCGCCCTTTATGCCCTCTTT------------------------------------------------------------GACAGC------------GATGATCTGGATAATTCCGTGCTCCAGTACCTTCAAACCCAAGGTAACCACCTTTGCGGCAGTCCCATCCGCTTTATCGAGTCTATGCTTCACCTGTGGTTCATCAGCGCAGCTCCGATTCTTGCC---…
	>Crosea_NHH-48-2_FUN_012796_MAT112
	ATGGATAACGCTCTCCATTTTGGGCCTCTTTGGTCGTCACCACCGATGATCGAGAGACCCAAAATTGAAATTGAGAAAGTGCGAGTCCAAGTACTCCAGTGGACACTCAAATTTTGCCCTCCTCAAGCACCAGATGCCTCTTCTTAT---GACCCTTTCCCAACGTTTCTTCGCGCCCTTTATGCCCTCTTT------------------------------------------------------------GACAGC------------GATAATCTGGATAATTCCGTGCTCCAGTACCTTCAAACCCAAGGTAACCACCTTTGCGGCAGTCCCATCCGCTTTATCGAGTCTATGCTTCACCTGTGGTTCATCAGCGCAGCTCCGATTCTTGCC---…
	>Crosea_SDT-5-1_FUN_016914_MAT112
	ATGGATAACGCTCTCCATTTTGGGCCTCTTTGGTCGTCACCACCGATGATCGAGAGACCCAAAATTGAAATTGAGAAAGTGCGAGTCCAAGTACTCCAGTGGACACTCAAATTTTGCCCTCCTCAAGCACCAGATGCCTCTTCTTAT---GACCCTTTCCCAACGTTTCTTCGCGCCCTTTATGCCCTCTTT------------------------------------------------------------GACAGC------------GATAATCTGGATAATTCCGTGCTCCAGTACCTTCAAACCCAAGGTAACCACCTTTGCGGCAGTCCCATCCGCTTTATCGAGTCTATGCTTCACCTGTGGTTCATCAGCGCAGCTCCGATTCTTGCC---…

## Sheet: Dataset S3
Dataset S3. Fasta-format alignment of Clonostachys rosea mat1-1-3 genes.
	>Crosea115883_FUN_017747_MAT113
	------------------------ATGAATGAATCTCAGCCAGCTCGATTCACTCCTCTTCCCGACTACGCCGTGACATATGTGACGAATGAACTC------GACGTGCACGTGTTTGTGCCTGATGGGTATGATATGGATTTTGTCCGGGACATTGCTGAGAACTTGAGCGGCCGAGTCCAGGAGCCGGTCATCGTCTACCACGACGAGATACGCCGCAAGTTTCGACTCTGCCCGGCTCCTCACTCTCACGATCCTCACTCTCACGGAGTTCACTCTCACGACTATGGAGTTTACGTCTTTTCCTGCGGTATTCAGATGTTCTCAAACATGTTCCGAGCTGAGCTAATCATCCCAGACATGACATCTCCGCCCATCCCAGAAGCCCCTCCAGGCATC…
	>Crosea_19394_FUN_017675_MAT113
	------------------------ATGAATGAATCTCAGCCAGCTCGATTCACTCCTCTTCCCGACTACGCCGTGACATATGTGACGAATGAACTC------GACGTGCACGTGTTTGTGCCTGATGGGTATGATATGGATTTTGTCCGGGACATTGCTGAGAACTTGAGCGGCCGAGTCCAGGAGCCGGTCATCGTCTACCACGACGAGATACGCCGCAAGTTTCGACTCTGCCCGGCTCCTCACTCTCACGATCCTCACTCTCACGGAGTTCACTCTCACGACTATGGAGTTTACGTCTTTTCCTGCGGTATTCAGATGTTCTCAAACATGTTCCGAGCTGAGCTAATCATCCCAGACATGACATCTCCGCCCATCCCAGAAGCCCCTCCAGGCATC…
	>Crosea_21674_FUN_017542_MAT113
	------------------------ATGAATGAATCTCAGCCAGCTCGATTCACTCCTCTTCCCGACTACGCCGTGACATATGTGACGAATGAACTC------GACGTGCACGTGTTTGTGCCTGATGGGTATGATATGGATTTTGTCCGGGACATTGCTGAGAACTTGAGCGGCCGAGTCCAGGAGCCGGTCATCGTCTACCACGACGAGATACGCCGCAAGTTTCGACTCTGCCCGGCTCCTCACTCTCACGATCCTCACTCTCACGGAGTTCACTCTCACGACTATGGAGTTTACGTCTTTTCCTGCGGTATTCAGATGTTCTCAAACATGTTCCGAGCTGAGCTAATCATCCCAGACATGACATCTCCGCCCATCCCAGAAGCCCCTCCAGGCATC…
	>Crosea_22293_FUN_017793_MAT113
	------------------------ATGAATGAATCTCAGCCAGCTCGATTCACTCCTCTTCCCGACTACGCCGTGACATATGTGACGAATGAACTC------GACGTGCACGTGTTTGTGCCTGATGGGTATGATATGGATTTTGTCCGGGACATTGCTGAGAACTTGAGCGGCCGAGTCCAGGAGCCGGTCATCGTCTACCACGACGAGATACGCCGCAAGTTTCGACTCTGCCCGGCTCCTCACTCTCACGATCCTCACTCTCACGGAGTTCACTCTCACGACTATGGAGTTTACGTCTTTTCCTGCGGTATTCAGATGTTCTCAAACATGTTCCGAGCTGAGCTAATCATCCCAGACATGACATCTCCGCCCATCCCAGAAGCCCCTCCAGGCATC…
	>Crosea_28978_FUN_017825_MAT113
	------------------------ATGAATGAATCTCAGCCAGCTCGATTCACTCCTCTTCCCGACTACGCCGTGACATATGTGACGAATGAACTC------GACGTGCACGTGTTTGTGCCTGATGGGTATGATATGGATTTTGTCCGGGACATTGCTGAGAACTTGAGCGGCCGAGTCCAGGAGCCGGTCATCGTCTACCACGACGAGATACGCCGCAAGTTTCGACTCTGCCCGGCTCCTCACTCTCACGATCCTCACTCTCACGGAGTTCACTCTCACGACTATGGAGTTTACGTCTTTTCCTGCGGTATTCAGATGTTCTCAAACATGTTCCGAGCTGAGCTAATCATCCCAGACATGACATCTCCGCCCATCCCAGAAGCCCCTCCAGGCATC…
	>Crosea_43870_FUN_017240_MAT113
	------------------------ATGAATGAATCTCAGCCAGCTCGATTCACTCCTCTTCCCGACTACGCCGTGACATATGTGACGACTGAACTC------GACGTGCACGTGTTTGTGCCTGATGGGTATGATATGGATTTTGTCCGGGACATTGCTGAGAACTTGAGCGGCCGAGTCCAGGAGCCGGTCATCGTCTACCACGACGAGATACGCCGCAAGTTTCGACTCTGCCCGGCTCCTCACTCTCACGATCCTCACTCTCACGGAGTTCACTCTCACGACTATGGAGTTTACGTCTTTTCCTGCGGTATTCAGATGTTCTCAAACATGTTCCGAGCTGAGCTAATCATCCCAGACATGACATCTCGGCCCATCCCAGAAGCCCCTCCAGGCATC…
	>Crosea_54879_FUN_016710_MAT113
	------------------------ATGAATGAATCTCAGCCAGCTCGATTCACTCCTCTTCCCGACTACGCCGTGACATATGTGACGAATGAACTC------GACGTGCACGTGTTTGTGCCTGATGGGTATGATATGGATTTTGTCCGGGACATTGCTGAGAACTTGAGCGGCCGAGTCCAGGAGCCGGTCATCGTCTACCACGACGAGATACGCCGCAAGTTTCGACTCTGCCCGGCTCCTCACTCTCACGATCCTCACTCTCACGGAGTTCACTCTCACGACTATGGAGTTTACGTCTTTTCCTGCGGTATTCAGATGTTCTCAAACATGTTCCGAGCTGAGCTAATCATCCCAGACATGACATCTCCGCCCATCCCAGAAGCCCCTCCAGGCATC…
	>Crosea_B14_FUN_017687_MAT113
	------------------------ATGAATGAATCTCAGCCAGCTCGATTCACTCCTCTTCCCGACTACGCCGTGACATATGTGACGAATGAACTC------GACGTGCACGTGTTTGTGCCTGATGGGTATGATATGGATTTTGTCCGGGACATTGCTGAGAACTTGAGCGGCCGAGTCCAGGAGCCGGTCATCGTCTACCACGACGAGATACGCCGCAAGTTTCGACTCTGCCCGGCTCCTCACTCTCACGATCCTCACTCTCACGGAGTTCACTCTCACGACTATGGAGTTTACGTCTTTTCCTGCGGTATTCAGATGTTCTCAAACATGTTCCGAGCTGAGCTAATCATCCCAGACATGACATCTCCGCCCATCCCAGAAGCCCCTCCAGGCATC…
	>Crosea_B15_FUN_017735_MAT113
	------------------------ATGAATGAATCTCAGCCAGCTCGATTCACTCCTCTTCCCGACTACGCCGTGACATATGTGACGAATGAACTC------GACGTGCACGTGTTTGTGCCTGATGGGTATGATATGGATTTTGTCCGGGACATTGCTGAGAACTTGAGCGGCCGAGTCCAGGAGCCGGTCATCGTCTACCACGACGAGATACGCCGCAAGTTTCGACTCTGCCCGGCTCCTCACTCTCACGATCCTCACTCTCACGGAGTTCACTCTCACGACTATGGAGTTTACGTCTTTTCCTGCGGTATTCAGATGTTCTCAAACATGTTCCGAGCTGAGCTAATCATCCCAGACATGACATCTCCGCCCATCCCAGAAGCCCCTCCAGGCATC…
	>Crosea_GJS94122_FUN_017991_MAT113
	------------------------ATGAATGAATCTCAGCCAGCTCGATTCACTCCTCTTCCCGACTACGCCGTGACATATGTGACGAATGAACTC------GACGTGCACGTGTTTGTGCCTGATGGGTATGATATGGATTTTGTCCGGGACATTGCTGAGAACTTGAGCGGCCGAGTCCAGGAGCCGGTCATCGTCTACCACGACGAGATACGCCGCAAGTTTCGACTCTGCCCGGCTCCTCACTCTCACGATCCTCACTCTCACGGAGTTCACTCTCACGACTATGGAGTTTACGTCTTTTCCTGCGGTATTCAGATGTTCTCAAACATGTTCCGAGCTGAGCTAATCATCCCAGACATGACATCTCCGCCCATCCCAGAAGCCCCTCCAGGCATC…
	>Crosea_SHW-3-1_FUN_017637_MAT113
	------------------------ATGAATGAATCTCAGCCAGCTCGATTCACTCCTCTTCCCGACTACGCCGTGACATATGTGACGAATGAACTC------GACGTGCACGTGTTTGTGCCTGATGGGTATGATATGGATTTTGTCCGGGACATTGCTGAGAACTTGAGCGGCCGAGTCCAGGAGCCGGTCATCGTCTACCACGACGAGATACGCCGCAAGTTTCGACTCTGCCCGGCTCCTCACTCTCACGATCCT---------------CACTCTCACGACTATGGAGTTTACGTCTTTTCCTGCGGTATTCAGATGTTCTCAAACATGTTCCGAGCTGAGCTAATCATCCCAGACATGACATCTCCGCCCATCCCAGAAGCCCCTCCAGGCATC…
	>Crosea_100502_FUN_007440_MAT113
	ATGAATGCACCATCTCAACCAAATCTACATCAGCCAGTTCCTCGATTTGGCACTCCTCAACCGGACTACGCCGTCACCTATGTGACCAATGAAGCTCTGGGCGACGTCCACGTTTTTGTCCCTGATGGGTATGACATAGATTTTGTCAGAGACATCGCTGAAAACTTCAGCGGAAGAGTCCAGGAGCCGGTCATCGTCTACCATGACGAGATACGACGCAAGTTTCGACTTTGCCCGGCACCAGCTCCTCACCCC------------------TTTGCTCACGACTATGGAATTCACGTTCTTTCTTGC------------------------------------------------GACATGACATTCCCCCCCTCGCCT------CCGCCAGGCCTT…
	>Crosea_1316_FUN_016068_MAT113
	ATGAATGCACCATCTCAACCAAATCTACATCAGCCAGTTCCTCGATTTGGCACTCCTCAACCGGACTACGCCGTCACCTATGTGACCAATGAAGCTCTGGGCGACGTCCACGTTTTTGTCCCTGATGGGTATGACATAGATTTTGTCAGAGACATCGCTGAAAACTTCAGCGGAAGAGTCCAGGAGCCGGTCATCGTCTACCATGACGAGATACGACGCAAGTTTCGACTTTGCCCGGCACCAGCTCCTCACCCC------------------TTTGCTCACGACTATGGAATTCACGTTCTTTCTTGC------------------------------------------------GACATGACATTCCCCCCCTCGCCT------CCGCCAGGCCTT…
	>Crosea_1701_FUN_016913_MAT113
	ATGAATGCACCATCTCAACCAAATCTACATCAGCCAGTTCCTCGATTTGGCACTCCTCAACCGGACTACGCCGTCACCTATGTGACCAATGAAGCTCTGGGCGACGTCCACGTTTTTGTCCCTGATGGGTATGACATAGATTTTGTCAGAGACATCGCTGAAAACTTCAGCGGAAGAGTCCAGGAGCCGGTCATCGTCTACCATGACGAGATACGACGCAAGTTTCGACTTTGCCCGGCACCAGCTCCTCACCCC------------------TTTGCTCACGACTATGGAATTCACGTTCTTTCTTGC------------------------------------------------GACATGACATTCCCCCCCTCGCCT------CCGCCAGGCCTT…
	>Crosea_1830_FUN_014963_MAT113
	ATGAATGCACCATCTCAACCAAATCTACATCAGCCAGTTCCTCGATTTGGCACTCCTCAACCGGACTACGCCGTCACCTATGTGACCAATGAAGCTCTGGGCGACGTCCACGTTTTTGTCCCTGATGGGTATGACATAGATTTTGTCAGAGACATCGCTGAAAACTTCAGCGGAAGAGTCCAGGAGCCGGTCATCGTCTACCATGACGAGATACGACGCAAGTTTCGACTTTGCCCGGCACCAGCTCCTCACCCC------------------TTTGCTCACGACTATGGAATTCACGTTCTTTCTTGC------------------------------------------------------------------------------------------…
	>Crosea_18833_FUN_014290_MAT113
	ATGAATGCACCATCTCAACCAAATCTACATCAGCCAGTTCCTCGATTTGGCACTCCTCAACCGGACTACGCCGTCACCTATGTGACCAATGAAGCTCTGGGCGACGTCCACGTTTTTGTCCCTGATGGGTATGACATAGATTTTGTCAGAGACATCGCTGAAAACTTCAGCGGAAGAGTCCAGGAGCCGGTCATCGTCTACCATGACGAGATACGACGCAAGTTTCGACTTTGCCCGGCACCAGCTCCTCACCCC------------------TTTGCTCACGACTATGGAATTCACGTTCTTTCTTGC------------------------------------------------------------------------------------------…
	>Crosea_2178_FUN_008681_MAT113
	ATGAATGCACCATCTCAACCAAATCTACATCAGCCAGTTCCTCGATTTGGCACTCCTCAACCGGACTACGCCGTCACCTATGTGACCAATGAAGCTCTGGGCGACGTCCACGTTTTTGTCCCTGATGGGTATGACATAGATTTTGTCAGAGACATCGCTGAAAACTTCAGCGGAAGAGTCCAGGAGCCGGTCATCGTCTACCATGACGAGATACGACGCAAGTTTCGACTTTGCCCGGCACCAGCTCCTCACCCC------------------TTTGCTCACGACTATGGAATTCACGTTCTTTCTTGC------------------------------------------------GACATGACATTCCCCCCCTCGCCT------CCGCCAGGCCTT…
	>Crosea_70597_FUN_010980_MAT113
	ATGAATGCACCATCTCAACCAAATCTACATCAGCCAGTTCCTCGATTTGGCACTCCTCAACCGGACTACGCCGTCACCTATGTGACCAATGAAGCTCTGGGCGACGTCCACGTTTTTGTCCCTGATGGGTATGACATAGATTTTGTCAGAGACATCGCTGAAAACTTCAGCGGAAGAGTCCAGGAGCCGGTCATCGTCTACCATGACGAGATACGACGCAAGTTTCGACTTTGCCCGGCACCAGCTCCTCACCCC------------------TTTGCTCACGACTATGGAATTCACGTTCTTTCTTGC------------------------------------------------GACATGACATTCCCCCCCTCGCCT------CCGCCAGGCCTT…
	>Crosea_CMI192798_FUN_016709_MAT113
	ATGAATGCACCATCTCAACCAAATCTACATCAGCCAGTTCCTCGATTTGGCACTCCTCAACCGGACTACGCCGTCACCTATGTGACCAATGAAGCTCTGGGCGACGTCCACGTTTTTGTCCCTGATGGGTATGACATAGATTTTGTCAGAGACATCGCTGAAAACTTCAGCGGAAGAGTCCAGGAGCCGGTCATCGTCTACCATGACGAGATACGACGCAAGTTTCGACTTTGCCCGGCACCAGCTCCTCACCCC------------------TTTGCTCACGACTATGGAATTCACGTTCTTTCTTGC------------------------------------------------------------------------------------------…
	>Crosea_GJS8934_FUN_015577_MAT113
	ATGAATGCACCATCTCAACCAAATCTACATCAGCCAGTTCCTCGATTTGGCACTCCTCAACCGGACTACGCCGTCACCTATGTGACCAATGAAGCTCTGGGCGACGTCCACGTTTTTGTCCCTGATGGGTATGACATAGATTTTGTCAGAGACATCGCTGAAAACTTCAGCGGAAGAGTCCAGGAGCCGGTCATCGTCTACCATGACGAGATACGACGCAAGTTTCGACTTTGCCCGGCACCAGCTCCTCACCCC------------------TTTGCTCACGACTATGGAATTCACGTTCTTTCTTGC------------------------------------------------GACATGACATTCCCCCCCTCGCCT------CCGCCAGGCCTT…
	>Crosea_IBT7839_FUN_009844_MAT113
	ATGAATGCACCATCTCAACCAAATCTACATCAGCCAGTTCCTCGATTTGGCACTCCTCAACCGGACTACGCCGTCACCTATGTGACCAATGAAGCTCTGGGCGACGTCCACGTTTTTGTCCCTGATGGGTATGACATAGATTTTGTCAGAGACATCGCTGAAAACTTCAGCGGAAGAGTCCAGGAGCCGGTCATCGTCTACCATGACGAGATACGACGCAAGTTTCGACTTTGCCCGGCACCAGCTCCTCACCCC------------------TTTGCTCACGACTATGGAATTCACGTTCTTTCTTGC------------------------------------------------GACATGACATTCCCCCCCTCGCCT------CCGCCAGGCCTT…
	>Crosea_IK216_FUN_016964_MAT113
	ATGAATGCACCATCTCAACCAAATCTACATCAGCCAGTTCCTCGATTTGGCACTCCTCAACCGGACTACGCCGTCACCTATGTGACCAATGAAGCTCTGGGCGACGTCCACGTTTTTGTCCCTGATGGGTATGACATAGATTTTGTCAGAGACATCGCTGAAAACTTCAGCGGAAGAGTCCAGGAGCCGGTCATCGTCTACCATGACGAGATACGACGCAAGTTTCGACTTTGCCCGGCACCAGCTCCTCACCCC------------------TTTGCTCACGACTATGGAATTCACGTTCTTTCTTGC------------------------------------------------------------------------------------------…
	>Crosea_IK371_FUN_017873_MAT113
	ATGAATGCACCATCTCAACCAAATCTACATCAGCCAGTTCCTCGATTTGGCACTCCTCAACCGGACTACGCCGTCACCTATGTGACCAATGAAGCTCTGGGCGACGTCCACGTTTTTGTCCCTGATGGGTATGACATAGATTTTGTCAGAGACATCGCTGAAAACTTCAGCGGAAGAGTCCAGGAGCCGGTCATCGTCTACCATGACGAGATACGACGCAAGTTTCGACTTTGCCCGGCACCAGCTCCTCACCCC------------------TTTGCTCACGACTATGGAATTCACGTTCTTTCTTGC------------------------------------------------------------------------------------------…
	>Crosea_JLB-7-1_FUN_017750_MAT113
	ATGAATGCACCATCTCAACCAAATCTACATCAGCCAGTTCCTCGATTTGGCACTCCTCAACCGGACTACGCCGTCACCTATGTGACCAATGAAGCTCTGGGCGACGTCCATGTTTTTGTCCCTGATGGGTATGACATAGATTTTGTCAGAGACATCGCTGAAAACTTCAGCGGAAGAGTCCAGGAGCCGGTCATCGTCTACCATGACGAGATACGACGCAAGTTTCGACTTTGCCCGGCACCAGCTCCTCACCCC------------------TTTGCTCACGACTATGGAATTCACGTTCTTTCTTGC------------------------------------------------GACATGACATTCCCCCCCTCGCCT------CCGCCAGGCCTT…
	>Crosea_JXLS-1-1_FUN_017175_MAT113
	ATGAATGCACCATCTCAACCAAATCTACATCAGCCAGTTCCTCGATTTGGCACTCCTCAACCGGACTACGCCGTCACCTATGTGACCAATGAAGCTCTGGGCGACGTCCACGTTTTTGTCCCTGATGGGTATGACATAGATTTTGTCAGAGACATCGCTGAAAACTTCAGCGGAAGAGTCCAGGAGCCGGTCATCGTCTACCATGACGAGATACGACGCAAGTTTCGACTTTGCCCGGCACCAGCTCCTCACCCC------------------TTTGCTCACGACTATGGAATTCACGTTCTTTCTTGC------------------------------------------------------------------------------------------…
	>Crosea_NHH-48-2_FUN_012797_MAT113
	ATGAATGCACCATCTCAACCAAATCTACATCAGCCAGTTCCTCGATTTGGCACTCCTCAACCGGACTACGCCGTCACCTATGTGACCAATGAAGCTCTGGGCGACGTCCATGTTTTTGTCCCTGATGGGTATGACATAGATTTTGTCAGAGACATCGCTGAAAACTTCAGCGGAAGAGTCCAGGAGCCGGTCATCGTCTACCATGACGAGATACGACGCAAGTTTCGACTTTGCCCGGCACCAGCTCCTCACCCC------------------TTTGCTCACGACTATGGAATTCACGTTCTTTCTTGC------------------------------------------------GACATGACATTCCCCCCCTCGCCT------CCGCCAGGCCTT…
	>Crosea_SDT-5-1_FUN_016913_MAT113
	ATGAATGCACCATCTCAACCAAATCTACATCAGCCAGTTCCTCGATTTGGCACTCCTCAACCGGACTACGCCGTCACCTATGTGACCAATGAAGCTCTGGGCGACGTCCATGTTTTTGTCCCTGATGGGTATGACATAGATTTTGTCAGAGACATCGCTGAAAACTTCAGCGGAAGAGTCCAGGAGCCGGTCATCGTCTACCATGACGAGATACGACGCAAGTTTCGACTTTGCCCGGCACCAGCTCCTCACCCC------------------TTTGCTCACGACTATGGAATTCACGTTCTTTCTTGC------------------------------------------------------------------------------------------…

## Sheet: Dataset S4
Dataset S4. Fasta-format alignment of Clonostachys rosea mat1-2-1 genes.
	>Crosea115883_FUN_017748_MAT121
	ATGAACCATCAAGCTGCCGTTGTCACT---------------CCCCAGGACCAGCCCAGCGCCGAGGCCATGGCTTCTTCTGCGTGGATCTTCCTCTCGTCGCAGATCACGCCTTTCACTGATGTTATGGCTATTCCTGGTGCAATCTACCGCGCTCTCGATGCTGGTGGCAAGAAGTTCATTGCCGGAAACTTCATGACTCACCTTGGCAAAAATGTCCTTTACTGCCGTGATGGCACAGGCTATGACCGCTACTTTCTTGGCAATGCTCGCAGCTTCCTTCGAGGTGGCGGTACCATCGTCTCTGTCCAGGGCACTGAGCCTTTCTGGATGATCCGCAGCACCACCACCATTCTTCAGGCTGCTGCTGCCAACCTTGGGGTCACTGTTCCTCCTAAG…
	>Crosea_19394_FUN_017671_MAT121
	ATGAACCATCAAGCTGCCGTTGTCACT---------------CCCCAGGACCAGCCCAGCGCCGAGGCCATGGCTTCTTCTGCGTGGATCTTCCTCTCGTCGCAGATCACGCCTTTCACTGATGTTATGGCTATTCCTGGTGCAATCTACCGCGCTCTCGATGCTGGTGGCAAGAAGTTCATTGCCAGAAACTTCATGACTCACCTTGACAAAAATGTCCTTTACTGCCGTGATGGCACAGGCTATGACCGCTACTTTCTTGGCAATGCTCGCAGCTTCCTTCGAGGTGGCGGTACCATCGTCTCTGTCCAGGGCACTGAGCCTTTCTGGATGATCCGCAGCACCACCACCATTCTTCAGGCTGCTGCTGCCAACCTTGGGGTCACTGTTCCTCCTAAG…
	>Crosea_21674_FUN_017539_MAT121
	ATGAACCATCAAGCTGCCGTTGTCACT---------------CCCCAGGACCAGCCCAGCGCCGAGGCCATGGCTTCTTCTGCGTGGATCTTCCTCTCGTCGCAGATCACGCCTTTCACTGATGTTATGGCTATTCCTGGTGCAATCTACCGCGCTCTCGATGCTGGTGGCAAGAAGTTCATTGCCAGAAACTTCATGACTCACCTTGACAAAAATGTCCTTTACTGCCGTGATGGCACAGGCTATGACCGCTACTTTCTTGGCAATGCTCGCAGCTTCCTTCGAGGTGGCGGTACCATCGTCTCTGTCCAGGGCACTGAGCCTTTCTGGATGATCCGCAGCACCACCACCATTATTCAGGCTGCTGCTGCCAACCTTGGGGTCACTGTTCCTCCTAAG…
	>Crosea_22293_FUN_017803_MAT121
	ATGAACCATCAAGCTGCCGTTGTCACT---------------CCCCAGGACCAGCCCAGCGCCGAGGCCATGGCTTCTTCTGCGTGGATCTTCCTCTCGTCGCAGATCACGCCTTTCACTGATGTTATGGCTATTCCTGGTGCAATCTACCGCGCTCTCGATGCTGGTGGCAAGAAGTTCATTGCCAGAAACTTCATGACTCACCTTGGCAAAAATGTCCTTTACTGCCGTGATGGCACAGGCTATGACCGCTACTTTCTTGGCAATGCTCGCAGCTTCCTTCGAGGTGGCGGTACCATCGTCTCTGTCCAGGGCACTGAGCCTTTCTGGATGATCCGCAGCACCACCACCATTCTTCAGGCTGCTGCTGCCAACCTTGGGGTCACTGTTCCTCCTAAG…
	>Crosea_28978_FUN_017824_MAT121
	ATGAACCATCAAGCTGCCGTTGTCACT---------------CCCCAGGACCAGCCCAGCGCCGAGGCCATGGCTTCTTCTGCGTGGATCTTCCTCTCGTCGCAGATCACGCCTTTCACTGATGTTATGGCTATTCCTGGTGCAATCTACCGCGCTCTCGATGCTGGTGGCAAGAAGTTCATTGCCAGAAACTTCATGACTCACCTTGACAAAAATGTCCTTTACTGCCGTGATGGCACAGGCTATGACCGCTACTTTCTTGGCAATGCTCGCAGCTTCCTTCGAGGTGGCGGTACCATCGTCTCTGTCCAGGGCACTGAGCCTTTCTGGATGATCCGCAGCACCACCACCATTCTTCAGGCTGCTGCTGCCAACCTTGGGGTCACTGTTCCTCCTAAG…
	>Crosea_43870_FUN_017237_MAT121
	ATGAACCATCAAGCTGCCGTTGTCACT---------------CCCCAGGACCAGCCCAGCGCCGAGGCCATGGCTTCTTCTGCGTGGATCTTCCTCTCGTCGCAGATCACGCCTTTCACTGATGTTATGGCTATTCCTGGTGCAATCTACCGCGCTCTTGATGCTGGTGGCAAGAAGTTCATTGCCAGAAACTTCATGACTCACCTTGGCAAAAATGTCCTTTACTGCCGTGATGGCACAGGCTATGACCGCTACTTTCTTGGCAATGCTCGCAGCTTCCTTCGAGGTGGCGGTACCATCGTCTCTGTCCAGGGCACTGAGCCTTTCTGGATGATCCGCAGCACCACCACCATTCTTCAGGCTGCTGCTGCCAACCTTGGGGTCACTGTTCCTCCTAAG…
	>Crosea_54879_FUN_016934_MAT121
	ATGAACCATCAAGCTGCCGTTGTCACT---------------CCCCAGGACCAGCCCAGCGCCGAGGCCATGGCTTCTTCTGCGTGGATCTTCCTCTCGTCGCAGATCACGCCTTTCACTGATGTTATGGCTATTCCTGGTGCAATCTACCGCGCTCTCGATGCTGGTGGCAAGAAGTTCATTGCCGGAAACTTCATGACTCACCTTGGCAAAAATGTCCTTTACTGCCGTGATGGCACAGGCTATGACCGCTACTTTCTTGGCAATGCTCGCAGCTTCCTTCGAGGTGGCGGTACCATCGTCTCTGTCCAGGGCACTGAGCCTTTCTGGATGATCCGCAGCACCACCACCATTCTTCAGGCTGCTGCTGCCAACCTTGGGGTCACTGTTCCTCCTAAG…
	>Crosea_B14_FUN_017592_MAT121
	ATGAACCATCAAGCTGCCGTTGTCACT---------------CCCCAGGACCAGCCCAGCGCCGAGGCCATGGCTTCTTCTGCGTGGATCTTCCTCTCGTCGCAGATCACGCCTTTCACTGATGTTATGGCTATTCCTGGTGCAATCTACCGCGCTCTCGATGCTGGTGGCAAGAAGTTCATTGCCAGAAACTTCATGACTCACCTTGGCAAAAATGTCCTTTACTGCCGTGATGGCACAGGCTATGACCGCTACTTTCTTGGCAATGCTCGCAGCTTCCTTCGAGGTGGCGGTACCATCGTCTCTGTCCAGGGCACTGAGCCTTTCTGGATGATCCGCAGCACCACCACCATTCTTCAGGCTGCTGCTGCCAACCTTGGGGTCACTGTTCCTCCTAAG…
	>Crosea_B15_FUN_017733_MAT121
	ATGAACCATCAAGCTGCCGTTGTCACT---------------CCCCAGGACCAGCCCAGCGCCGAGGCCATGGCTTCTTCTGCGTGGATCTTCCTCTCGTCGCAGATCACGCCTTTCACTGATGTTATGGCTATTCCTGGTGCAATCTACCGCGCTCTCGATGCTGGTGGCAAGAAGTTCATTGCCAGAAACTTCATGACTCACCTTGGCAAAAATGTCCTTTACTGCCGTGATGGCACAGGCTATGACCGCTACTTTCTTGGCAATGCTCGCAGCTTCCTTCGAGGTGGCGGTACCATCGTCTCTGTCCAGGGCACTGAGCCTTTCTGGATGATCCGCAGCACCACCACCATTCTTCAGGCTGCTGCTGCCAACCTTGGGGTCACTGTTCCTCCTAAG…
	>Crosea_GJS94122_FUN_017960_MAT121
	ATGAACCATCAAGCTGCCGTTGTCACT---------------CCCCAGGACCAGCCCAGCGCCGAGGCTATGGCTTCTTCTGCGTGGATCTTCCTCTCGTCGCAGATCACGCCTTTCACTGATGTTATGGCTATTCCTGGTGCAATCTACCGCGCTCTCGATGCTGGTGGCAAGAAGTTCATTGCCAGAAACTTCATGACTCACCTTGGCAAAAATGTCCTTTACTGCCGTGATGGCACAGGCTATGACCGCTACTTTCTTGGCAATGTTCGCAGCTTCCTTCGAGGTGGCGGTACCATCGTCTCTGTCCAGGGCACTGAGCCTTTCTGGATGATCCGCAGCACCACCACCATTCTTCAGGCTGCTGCTGCCAACCTTGGGGTCACTGTTCCTCCTAAG…
	>Crosea_SHW-3-1_FUN_017612_MAT121
	ATGAACCATCAAGCTGCCGTTGTCACT---------------CCCCAGGACCAGCCCAGCGCCGAGGCCATGGCTTCTTCTGCGTGGATCTTCCTCTCGTCGCAGATCACGCCTTTCACTGATGTTATGGCTATTCCTGGTGCAATCTACCGCGCTCTCGATGCTGGTGGCAAGAAGTTCATTGCCAGAAACTTCATGACTCACCTTGGCAAAAATGTCCTTTACTGCCGTGATGGCACAGGCTATGACCGCTACTTTCTTGGCAATGCTCGCAGCTTCCTTCGAGGTGGCGGTACCATCGTCTCTGTCCAGGGCACTGAGCCTTTCTGGATGATCCGCAGCACCACCACCATTCTTCAGGCTGCTGCTGCCAACCTTGGGGTCACTGTTCCTCCTAAG…
	>Crosea_100000_FUN_016780_MAT121
	ATGAACCATCAAGCTGCCGTTGTCACTCCTGGCACTCTCGGTCCCCAGGATCAGCCAAGCAAGGAGGCCATCGCTTCTTCTGCCTGGGTCCTGCTTGAGTCCCAGATCACGCCTTTCACTGATGTTATGGCTATTCCTGGTGCAATCTACCGCGCTCTCGATGCTGGTGGCAAGAAGTTCATTGCCAGAAACTTCATGACTCACCTTGGCAAAAATGTCCTTTACTGCCGTGATGGCACAGGCTATGACCGCTACTTTCTTGGCAATGCTCGCAGCTTCCTTCGAGGTGGCGGTACCATCGTCTCTGTCCAGGGCACTGAGCCTTTCTGGATGATCCGCAGCACCACCACCATTCTTCAGGCTGCTGCTGCCAACCTTGGGGTCACTGTTCCTCCTAAG…
	>Crosea_10394_FUN_017593_MAT121
	ATGAACCATCAAGCTGCCGTTGTCACTCCTGGCACTCTCGGTCCCCAGGATCAGCCAAGCAAGGAGGCCATCGCTTCTTCTGCCTGGGTCCTGCTTGAGTCCCAGATCACGCCTTTCACTGATGTTATGGCTATTCCTGGTGCAATCTACCGCGCTCTCGATGCTGGTGGCAAGAAGTTCATTGCCAGAAACTTCATGACTCACCTTGGCAAAAATGTCCTTTACTGCCGTGATGGCACAGGCTATGACCGCTACTTTCTTGGCAATGCTCGCAGCTTCCTTCGAGGTGGCGGTACCATCGTCTCTGTCCAGGGCACTGAGCCTTTCTGGATGATCCGCAGCACCACCACCATTCTTCAGGCTGCTGCTGCCAACCTTGGGGTCACTGTTCCTCCTAAG…
	>Crosea_14872_FUN_015968_MAT121
	ATGAACCATCAAGCTGCCGTTGTCACTCCTGGCACTCTCGGTCCCCAGGATCAGCCAAGCAAGGAGGCCATCGCTTCTTCTGCCTGGGTCCTGCTTGAGTCCCAGATCACGCCTTTCACTGATGTTATGGCTATTCCTGGTGCAATCTACCGCGCTCTCGATGCTGGTGGCAAGAAGTTCATTGCCAGAAACTTCATGACTCACCTTGGCAAAAATGTCCTTTACTGCCGTGATGGCACAGGCTATGACCGCTACTTTCTTGGCAATGCTCGCAGCTTCCTTCGAGGTGGCGGTACCATCGTCTCTGTCCAGGGCACTGAGCCTTTCTGGATGATCCGCAGCACCACCACCATTCTTCAGGCTGCTGCTGCCAACCTTGGGGTCACTGTTCCTCCTAAG…
	>Crosea_15427_FUN_015789_MAT121
	ATGAACCATCAAGCTGCCGTTGTCACTCCTGGCACTCTCGGTCCCCAGGATCAGCCAAGCAAGGAGGCCATCGCTTCTTCTGCCTGGGTCCTGCTTGAGTCCCAGATCACGCCTTTCACTGATGTTATGGCTATTCCTGGTGCAATCTACCGCGCTCTCGATGCTGGTGGCAAGAAGTTCATTGCCAGAAACTTCATGACTCACCTTGGCAAAAATGTCCTTTACTGCCGTGATGGCACAGGCTATGACCGCTACTTTCTTGGCAATGCTCGCAGCTTCCTTCGAGGTGGCGGTACCATCGTCTCTGTCCAGGGCACTGAGCCTTTCTGGATGATCCGCAGCACCACCACCATTCTTCAGGCTGCTGCTGCCAACCTTGGGGTCACTGTTCCTCCTAAG…
	>Crosea_17828_FUN_016812_MAT121
	ATGAACCATCAAGCTGCCGTTGTCACTCCTGGCACTCTCGGTCCCCAGGATCAGCCAAGCAAGGAGGCCATCGCTTCTTCTGCCTGGGTCCTGCTTGAGTCCCAGATCACGCCTTTCACTGATGTTATGGCTATTCCTGGTGCAATCTACCGCGCTCTCGATGCTGGTGGCAAGAAGTTCATTGCCAGAAACTTCATGACTCACCTTGGCAAAAATGTCCTTTACTGCCGTGATGGCACAGGCTATGACCGCTACTTTCTTGGCAATGCTCGCAGCTTCCTTCGAGGTGGCGGTACCATCGTCTCTGTCCAGGGCACTGAGCCTTTCTGGATGATCCGCAGCACCACCACCATTCTTCAGGCTGCTGCTGCCAACCTTGGGGTCACTGTTCCTCCTAAG…
	>Crosea_1827_FUN_017155_MAT121
	ATGAACCATCAAGCTGCCGTTGTCACTCCTGGCACTCTCGGTCCCCAGGATCAGCCAAGCAAGGAGGCCATCGCTTCTTCTGCCTGGGTCCTGCTTGAGTCCCAGATCACGCCTTTCACTGATGTTATGGCTATTCCTGGTGCAATCTACCGCGCTCTCGATGCTGGTGGCAAGAAGTTCATTGCCAGAAACTTCATGACTCACCTTGGCAAAAATGTCCTTTACTGCCGTGATGGCACAGGCTATGACCGCTACTTTCTTGGCAATGCTCGCAGCTTCCTTCGAGGTGGCGGTACCATCGTCTCTGTCCAGGGCACTGAGCCTTTCTGGATGATCCGCAGCACCACCACCATTCTTCAGGCTGCTGCTGCCAACCTTGGGGTCACTGTTCCTCCTAAG…
	>Crosea_1829_FUN_01716_MAT121
	ATGAACCATCAAGCTGCCGTTGTCACTCCTGGCACTCTCGGTCCCCAGGATCAGCCAAGCAAGGAGGCCATCGCTTCTTCTGCCTGGGTCCTGCTTGAGTCCCAGATCACGCCTTTCACTGATGTTATGGCTATTCCTGGTGCAATCTACCGCGCTCTCGATGCTGGTGGCAAGAAGTTCATTGCCAGAAACTTCATGACTCACCTTGGCAAAAATGTCCTTTACTGCCGTGATGGCACAGGCTATGACCGCTACTTTCTTGGCAATGCTCGCAGCTTCCTTCGAGGTGGCGGTACCATCGTCTCTGTCCAGGGCACTGAGCCTTTCTGGATGATCCGCAGCACCACCACCATTCTTCAGGCTGCTGCTGCCAACCTTGGGGTCACTGTTCCTCCTAAG…
	>Crosea_1833_FUN_016934_MAT121
	ATGAACCATCAAGCTGCCGTTGTCACTCCTGGCACTCTCGGTCCCCAGGATCAGCCAAGCAAGGAGGCCATCGCTTCTTCTGCCTGGGTCCTGCTTGAGTCCCAGATCACGCCTTTCACTGATGTTATGGCTATTCCTGGTGCAATCTACCGCGCTCTCGATGCTGGTGGCAAGAAGTTCATTGCCAGAAACTTCATGACTCACCTTGGCAAAAATGTCCTTTACTGCCGTGATGGCACAGGCTATGACCGCTACTTTCTTGGCAATGCTCGCAGCTTCCTTCGAGGTGGCGGTACCATCGTCTCTGTCCAGGGCACTGAGCCTTTCTGGATGATCCGCAGCACCACCACCATTCTTCAGGCTGCTGCTGCCAACCTTGGGGTCACTGTTCCTCCTAAG…
	>Crosea_1881_FUN_011583_MAT121
	ATGAACCATCAAGCTGCCGTTGTCACTCCTGGCACTCTCGGTCCCCAGGATCAGCCAAGCAAGGAGGCCATCGCTTCTTCTGCCTGGGTCCTGCTTGAGTCCCAGATCACGCCTTTCACTGATGTTATGGCTATTCCTGGTGCAATCTACCGCGCTCTCGATGCTGGTGGCAAGAAGTTCATTGCCAGAAACTTCATGACTCACCTTGGCAAAAATGTCCTTTACTGCCGTGATGGCACAGGCTATGACCGCTACTTTCTTGGCAATGCTCGCAGCTTCCTTCGAGGTGGCGGTACCATCGTCTCTGTCCAGGGCACTGAGCCTTTCTGGATGATCCGCAGCACCACCACCATTCTTCAGGCTGCTGCTGCCAACCTTGGGGTCACTGTTCCTCCTAAG…
	>Crosea_1885_FUN_011165_MAT121
	ATGAACCATCAAGCTGCCGTTGTCACTCCTGGCACTCTCGGTCCCCAGGATCAGCCAAGCAAGGAGGCCATCGCTTCTTCTGCCTGGGTCCTGCTTGAGTCCCAGATCACGCCTTTCACTGATGTTATGGCTATTCCTGGTGCAATCTACCGCGCTCTCGATGCTGGTGGCAAGAAGTTCATTGCCAGAAACTTCATGACTCACCTTGGCAAAAATGTCCTTTACTGCCGTGATGGCACAGGCTATGACCGCTACTTTCTTGGCAATGCTCGCAGCTTCCTTCGAGGTGGCGGTACCATCGTCTCTGTCCAGGGCACTGAGCCTTTCTGGATGATCCGCAGCACCACCACCATTCTTCAGGCTGCTGCTGCCAACCTTGGGGTCACTGTTCCTCCTAAG…
	>Crosea_2176_FUN_016890_MAT121
	ATGAACCATCAAGCTGCCGTTGTCACTCCTGGCACTCTCGGTCCCCAGGATCAGCCAAGCAAGGAGGCCATCGCTTCTTCTGCCTGGGTCCTGCTTGAGTCCCAGATCACGCCTTTCACTGATGTTATGGCTATTCCTGGTGCAATCTACCGCGCTCTCGATGCTGGTGGCAAGAAGTTCATTGCCAGAAACTTCATGACTCACCTTGGCAAAAATGTCCTTTACTGCCGTGATGGCACAGGCTATGACCGCTACTTTCTTGGCAATGCTCGCAGCTTCCTTCGAGGTGGCGGTACCATCGTCTCTGTCCAGGGCACTGAGCCTTTCTGGATGATCCGCAGCACCACCACCATTCTTCAGGCTGCTGCTGCCAACCTTGGGGTCACTGTTCCTCCTAAG…
	>Crosea_2177_FUN_009527_MAT121
	ATGAACCATCAAGCTGCCGTTGTCACTCCTGGCACTCTCGGTCCCCAGGATCAGCCAAGCAAGGAGGCCATCGCTTCTTCTGCCTGGGTCCTGCTTGAGTCCCAGATCACGCCTTTCACTGATGTTATGGCTATTCCTGGTGCAATCTACCGCGCTCTCGATGCTGGTGGCAAGAAGTTCATTGCCAGAAACTTCATGACTCACCTTGGCAAAAATGTCCTTTACTGCCGTGATGGCACAGGCTATGACCGCTACTTTCTTGGCAATGCTCGCAGCTTCCTTCGAGGTGGCGGTACCATCGTCTCTGTCCAGGGCACTGAGCCTTTCTGGATGATCCGCAGCACCACCACCATTCTTCAGGCTGCTGCTGCCAACCTTGGGGTCACTGTTCCTCCTAAG…
	>Crosea_27750_FUN_017175_MAT121
	ATGAACCATCAAGCTGCCGTTGTCACTCCTGGCACTCTCGGTCCCCAGGATCAGCCAAGCAAGGAGGCCATCGCTTCTTCTGCCTGGGTCCTGCTTGAGTCCCAGATCACGCCTTTCACTGATGTTATGGCTATTCCTGGTGCAATCTACCGCGCTCTCGATGCTGGTGGCAAGAAGTTCATTGCCAGAAACTTCATGACTCACCTTGGCAAAAATGTCCTTTACTGCCGTGATGGCACAGGCTATGACCGCTACTTTCTTGGCAATGCTCGCAGCTTCCTTCGAGGTGGCGGTACCATCGTCTCTGTCCAGGGCACTGAGCCTTTCTGGATGATCCGCAGCACCACCACCATTCTTCAGGCTGCTGCTGCCAACCTTGGGGTCACTGTTCCTCCTAAG…
	>Crosea_28778_FUN_017126_MAT121
	ATGAACCATCAAGCTGCCGTTGTCACTCCTGGCACTCTCGGTCCCCAGGATCAGCCAAGCAAGGAGGCCATCGCTTCTTCTGCCTGGGTCCTGCTTGAGTCCCAGATCACGCCTTTCACTGATGTTATGGCTATTCCTGGTGCAATCTACCGCGCTCTCGATGCTGGTGGCAAGAAGTTCATTGCCAGAAACTTCATGACTCACCTTGGCAAAAATGTCCTTTACTGCCGTGATGGCACAGGCTATGACCGCTACTTTCTTGGCAATGCTCGCAGCTTCCTTCGAGGTGGCGGTACCATCGTCTCTGTCCAGGGTACTGAGCCTTTCTGGATGATCCGCAGCACCACCACCATTCTTCAGGCTGCTGCTGCCAACCTTGGGGTCACTGTTCCTCCTAAG…
	>Crosea_37655_FUN_017243_MAT121
	ATGAACCATCAAGCTGCCGTTGTCACTCCTGGCACTCTCGGTCCCCAGGATCAGCCAAGCAAGGAGGCCATCGCTTCTTCTGCCTGGGTCCTGCTTGAGTCCCAGATCACGCCTTTCACTGATGTTATGGCTATTCCTGGTGCAATCTACCGCGCTCTCGATGCTGGTGGCAAGAAGTTCATTGCCAGAAACTTCATGACTCACCTTGGCAAAAATGTCCTTTACTGCCGTGATGGCACAGGCTATGACCGCTACTTTCTTGGCAATGCTCGCAGCTTCCTTCGAGGTGGCGGTACCATCGTCTCTGTCCAGGGCACTGAGCCTTTCTGGATGATCCGCAGCACCACCACCATTCTTCAGGCTGCTGCTGCCAACCTTGGGGTCACTGTTCCTCCTAAG…
	>Crosea_42187_FUN_017921_MAT121
	ATGAACCATCAAGCTGCCGTTGTCACTCCTGGCACTCTCGGTCCCCAGGATCAGCCAAGCAAGGAGGCCATCGCTTCTTCTGCCTGGGTCCTGCTTGAGTCCCAGATCACGCCTTTCACTGATGTTATGGCTATTCCTGGTGCAATCTACCGCGCTCTCGATGCTGGTGGCAAGAAGTTCATTGCCAGAAACTTCATGACTCACCTTGGCAAAAATGTCCTTTACTGCCGTGATGGCACAGGCTATGACCGCTACTTTCTTGGCAATGCTCGCAGCTTCCTTCGAGGTGGCGGTACCATCGTCTCTGTCCAGGGCACTGAGCCTTTCTGGATGATCCGCAGCACCACCACCATTCTTCAGGCTGCTGCTGCCAACCTTGGGGTCACTGTTCCTCCTAAG…
	>Crosea_56969_FUN_016630_MAT121
	ATGAACCATCAAGCTGCCGTTGTCACTCCTGGCACTCTCGGTCCCCAGGATCAGCCAAGCAAGGAGGCCATCGCTTCTTCTGCCTGGGTCCTGCTTGAGTCCCAGATCACGCCTTTCACTGATGTTATGGCTATTCCTGGTGCAATCTACCGCGCTCTCGATGCTGGTGGCAAGAAGTTCATTGCCAGAAACTTCATGACTCACCTTGGCAAAAATGTCCTTTACTGCCGTGATGGCACAGGCTATGACCGCTACTTTCTTGGCAATGCTCGCAGCTTCCTTCGAGGTGGCGGTACCATCGTCTCTGTCCAGGGCACTGAGCCTTTCTGGATGATCCGCAGCACCACCACCATTCTTCAGGCTGCTGCTGCCAACCTTGGGGTCACTGTTCCTCCTAAG…
	>Crosea_64980_FUN_017578_MAT121
	ATGAACCATCAAGCTGCCGTTGTCACTCCTGGCACTCTCGGTCCCCAGGATCAGCCAAGCAAGGAGGCCATCGCTTCTTCTGCCTGGGTCCTGCTTGAGTCCCAGATCACGCCTTTCACTGATGTTATGGCTATTCCTGGTGCAATCTACCGCGCTCTCGATGCTGGTGGCAAGAAGTTCATTGCCAGAAACTTCATGACTCACCTTGGCAAAAATGTCCTTTACTGCCGTGATGGCACAGGCTATGACCGCTACTTTCTTGGCAATGCTCGCAGCTTCCTTCGAGGTGGCGGTACCATCGTCTCTGTCCAGGGCACTGAGCCTTTCTGGATGATCCGCAGCACCACCACCATTCTTCAGGCTGCTGCTGCCAACCTTGGGGTCACTGTTCCTCCTAAG…
	>Crosea_70697_FUN_011747_MAT121
	ATGAACCATCAAGCTGCCGTTGTCACTCCTGGCACTCTCGGTCCCCAGGATCAGCCAAGCAAGGAGGCCATCGCTTCTTCTGCCTGGGTCCTGCTTGAGTCCCAGATCACGCCTTTCACTGATGTTATGGCTATTCCTGGTGCAATCTACCGCGCTCTCGATGCTGGTGGCAAGAAGTTCATTGCCAGAAACTTCATGACTCACCTTGGCAAAAATGTCCTTTACTGCCGTGATGGCACAGGCTATGACCGCTACTTTCTTGGCAATGCTCGCAGCTTCCTTCGAGGTGGCGGTACCATCGTCTCTGTCCAGGGCACTGAGCCTTTCTGGATGATCCGCAGCACCACCACCATTCTTCAGGCTGCTGCTGCCAACCTTGGGGTCACTGTTCCTCCTAAG…
	>Crosea_70897__FUN_018241_MAT121
	ATGAACCATCAAGCTGCCGTTGTCACTCCTGGCACTCTCGGTCCCCAGGATCAGCCAAGCAAGGAGGCCATCGCTTCTTCTGCCTGGGTCCTGCTTGAGTCCCAGATCACGCCTTTCACTGATGTTATGGCTATTCCTGGTGCAATCTACCGCGCTCTCGATGCTGGTGGCAAGAAGTTCATTGCCAGAAACTTCATGACTCACCTTGGCAAAAATGTCCTTTACTGCCGTGATGGCACAGGCTATGACCGCTACTTTCTTGGCAATGCTCGCAGCTTCCTTCGAGGTGGCGGTACCATCGTCTCTGTCCAGGGCACTGAGCCTTTCTGGATGATCCGCAGCACCACCACCATTCTTCAGGCTGCTGCTGCCAACCTTGGGGTCACTGTTCCTCCTAAG…
	>Crosea_90772D_FUN_007199_MAT121
	ATGAACCATCAAGCTGCCGTTGTCACTCCTGGCACTCTCGGTCCCCAGGATCAGCCAAGCAAGGAGGCCATCGCTTCTTCTGCCTGGGTCCTGCTTGAGTCCCAGATCACGCCTTTCACTGATGTTATGGCTATTCCTGGTGCAATCTACCGCGCTCTCGATGCTGGTGGCAAGAAGTTCATTGCCAGAAACTTCATGACTCACCTTGGCAAAAATGTCCTTTACTGCCGTGATGGCACAGGCTATGACCGCTACTTTCTTGGCAATGCTCGCAGCTTCCTTCGAGGTGGCGGTACCATCGTCTCTGTCCAGGGCACTGAGCCTTTCTGGATGATCCGCAGCACCACCACCATTCTTCAGGCTGCTGCTGCCAACCTTGGGGTCACTGTTCCTCCTAAG…
	>Crosea_90772E_FUN_004615_MAT121
	ATGAACCATCAAGCTGCCGTTGTCACTCCTGGCACTCTCGGTCCCCAGGATCAGCCAAGCAAGGAGGCCATCGCTTCTTCTGCCTGGGTCCTGCTTGAGTCCCAGATCACGCCTTTCACTGATGTTATGGCTATTCCTGGTGCAATCTACCGCGCTCTCGATGCTGGTGGCAAGAAGTTCATTGCCAGAAACTTCATGACTCACCTTGGCAAAAATGTCCTTTACTGCCGTGATGGCACAGGCTATGACCGCTACTTTCTTGGCAATGCTCGCAGCTTCCTTCGAGGTGGCGGTACCATCGTCTCTGTCCAGGGCACTGAGCCTTTCTGGATGATCCGCAGCACCACCACCATTCTTCAGGCTGCTGCTGCCAACCTTGGGGTCACTGTTCCTCCTAAG…
	>Crosea_90772G_FUN_003881_MAT121
	ATGAACCATCAAGCTGCCGTTGTCACTCCTGGCACTCTCGGTCCCCAGGATCAGCCAAGCAAGGAGGCCATCGCTTCTTCTGCCTGGGTCCTGCTTGAGTCCCAGATCACGCCTTTCACTGATGTTATGGCTATTCCTGGTGCAATCTACCGCGCTCTCGATGCTGGTGGCAAGAAGTTCATTGCCAGAAACTTCATGACTCACCTTGGCAAAAATGTCCTTTACTGCCGTGATGGCACAGGCTATGACCGCTACTTTCTTGGCAATGCTCGCAGCTTCCTTCGAGGTGGCGGTACCATCGTCTCTGTCCAGGGCACTGAGCCTTTCTGGATGATCCGCAGCACCACCACCATTCTTCAGGCTGCTGCTGCCAACCTTGGGGTCACTGTTCCTCCTAAG…
	>Crosea_B13_FUN_011406_MAT121
	ATGAACCATCAAGCTGCCGTTGTCACTCCTGGCACTCTCGGTCCCCAGGATCAGCCAAGCAAGGAGGCCATCGCTTCTTCTGCCTGGGTCCTGCTTGAGTCCCAGATCACGCCTTTCACTGATGTTATGGCTATTCCTGGTGCAATCTACCGCGCTCTCGATGCTGGTGGCAAGAAGTTCATTGCCAGAAACTTCATGACTCACCTTGGCAAAAATGTCCTTTACTGCCGTGATGGCACAGGCTATGACCGCTACTTTCTTGGCAATGCTCGCAGCTTCCTTCGAGGTGGCGGTACCATCGTCTCTGTCCAGGGCACTGAGCCTTTCTGGATGATCCGCAGCACCACCACCATTCTTCAGGCTGCTGCTGCCAACCTTGGGGTCACTGTTCCTCCTAAG…
	>Crosea_GG-1-2_FUN_012445_MAT121
	ATGAACCATCAAGCTGCCGTTGTCACTCCTGGCACTCTCGGTCCCCAGGATCAGCCAAGCAAGGAGGCCATCGCTTCTTCTGCCTGGGTCCTGCTTGAGTCCCAGATCACGCCTTTCACTGATGTTATGGCTATTCCTGGTGCAATCTACCGCGCTCTCGATGCTGGTGGCAAGAAGTTCATTGCCAGAAACTTCATGACTCACCTTGGCAAAAATGTCCTTTACTGCCGTGATGGCACAGGCTATGACCGCTACTTTCTTGGCAATGCTCGCAGCTTCCTTCGAGGTGGCGGTACCATCGTCTCTGTCCAGGGCACTGAGCCTTTCTGGATGATCCGCAGCACCACCACCATTCTTCAGGCTGCTGCTGCCAACCTTGGGGTCACTGTTCCTCCTAAG…
	>Crosea_GL-1-1_FUN_015030_MAT121
	ATGAACCATCAAGCTGCCGTTGTCACTCCTGGCACTCTCGGTCCCCAGGATCAGCCAAGCAAGGAGGCCATCGCTTCTTCTGCCTGGGTCCTGCTTGAGTCCCAGATCACGCCTTTCACTGATGTTATGGCTATTCCTGGTGCAATCTACCGCGCTCTCGATGCTGGTGGCAAGAAGTTCATTGCCAGAAACTTCATGACTCACCTTGGCAAAAATGTCCTTTACTGCCGTGATGGCACAGGCTATGACCGCTACTTTCTTGGCAATGCTCGCAGCTTCCTTCGAGGTGGCGGTACCATCGTCTCTGTCCAGGGCACTGAGCCTTTCTGGATGATCCGCAGCACCACCACCATTCTTCAGGCTGCTGCTGCCAACCTTGGGGTCACTGTTCCTCCTAAG…
	>Crosea_IK726_FUN_017457_MAT121
	ATGAACCATCAAGCTGCCGTTGTCACTCCTGGCACTCTCGGTCCCCAGGATCAGCCAAGCAAGGAGGCCATCGCTTCTTCTGCCTGGGTCCTGCTTGAGTCCCAGATCACGCCTTTCACTGATGTTATGGCTATTCCTGGTGCAATCTACCGCGCTCTCGATGCTGGTGGCAAGAAGTTCATTGCCAGAAACTTCATGACTCACCTTGGCAAAAATGTCCTTTACTGCCGTGATGGCACAGGCTATGACCGCTACTTTCTTGGCAATGCTCGCAGCTTCCTTCGAGGTGGCGGTACCATCGTCTCTGTCCAGGGCACTGAGCCTTTCTGGATGATCCGCAGCACCACCACCATTCTTCAGGCTGCTGCTGCCAACCTTGGGGTCACTGTTCCTCCTAAG…
	>Crosea_NHH-61-2_FUN_017370_MAT121
	ATGAACCATCAAGCTGCCGTTGTCACTCCTGGCACTCTCGGTCCCCAGGATCAGCCAAGCAAGGAGGCCATCGCTTCTTCTGCCTGGGTCCTGCTTGAGTCCCAGATCACGCCTTTCACTGATGTTATGGCTATTCCTGGTGCAATCTACCGCGCTCTCGATGCTGGTGGCAAGAAGTTCATTGCCAGAAACTTCATGACTCACCTTGGCAAAAATGTCCTTTACTGCCGTGATGGCACAGGCTATGACCGCTACTTTCTTGGCAATGCTCGCAGCTTCCTTCGAGGTGGCGGTACCATCGTCTCTGTCCAGGGCACTGAGCCTTTCTGGATGATCCGCAGCACCACCACCATTCTTCAGGCTGCTGCTGCCAACCTTGGGGTCACTGTTCCTCCTAAG…
	>Crosea_SHW-1-1_FUN_012563_MAT121
	ATGAACCATCAAGCTGCCGTTGTCACTCCTGGCACTCTCGGTCCCCAGGATCAGCCAAGCAAGGAGGCCATCGCTTCTTCTGCCTGGGTCCTGCTTGAGTCCCAGATCACGCCTTTCACTGATGTTATGGCTATTCCTGGTGCAATCTACCGCGCTCTCGATGCTGGTGGCAAGAAGTTCATTGCCAGAAAATTCATGACTCACCTTGGCAAAAATGTCCTTTACTGCCGTGATGGCACAGGCTATGACCGCTACTTTCTTGGCAATGCTCGCAGCTTCCTTCGAGGTGGCGGTACCATCGTCTCTGTCCAGGGCACTGAGCCTTTCTGGATGATCCGCAGCACCACCACCATTCTTCAGGCTGCTGCTGCCAACCTTGGGGTCACTGTTCCTCCTAAG…
	>Crosea_STG-21-1_FUN_012731_MAT121
	ATGAACCATCAAGCTGCCGTTGTCACTCCTGGCACTCTCGGTCCCCAGGATCAGCCAAGCAAGGAGGCCATCGCTTCTTCTGCCTGGGTCCTGCTTGAGTCCCAGATCACGCCTTTCACTGATGTTATGGCTATTCCTGGTGCAATCTACCGCGCTCTCGATGCTGGTGGCAAGAAGTTCATTGCCAGAAAATTCATGACTCACCTTGGCAAAAATGTCCTTTACTGCCGTGATGGCACAGGCTATGACCGCTACTTTCTTGGCAATGCTCGCAGCTTCCTTCGAGGTGGCGGTACCATCGTCTCTGTCCAGGGCACTGAGCCTTTCTGGATGATCCGCAGCACCACCACCATTCTTCAGGCTGCTGCTGCCAACCTTGGGGTCACTGTTCCTCCTAAG…

## Sheet: Dataset S5
Dataset S5. Fasta-format alignment of Clonostachys rosea mat1-2-9 genes.
	>Crosea115883_FUN_017749_MAT129
	ATGTCAGCTTCTTCATCATCCACGACCGGCTATGGGCCTCCCCCAGGTCCGCGTCTGGTTACTGCGATCCCAAAGGCTGCCTTGAGAGCACTTGAGCCCCGTCCCGGTGGCCGCTGGGTTGTCGAAAATGAATTCGAAGGCGCGTTCCGCTTCGTCTATGTAATGGGCGAACAAGAGGCCGTTTACTACACTCTTCGCCCTTGCTCAACTGAAGAAGAGATTCGCAATAACTGCAAGGACTTCATCTATGATATGCCCCCT---------------TCCGCTGCTCAAACCGGAAATCCTCAGCAAATCCCAGCACACAACAGTCCAGCTGGGACATTTCCAGTTGGGACATTCATGCCCACGACCCTCGCACCTCAGTATCAGCCAACACAAGTCCAT…
	>Crosea_19394_FUN_017670_MAT129
	ATGTCAGCTTCTTCATCATCCACGACCGGCTATGGGCCTCCCCCAGGTCCGCGTCTGGTTACTGCGATCCCAAAGGCTGCCTTGAGAGCACTTGAGCCCCGTCCCGGTGGCCACTGGGTTGTCGAAAATGAATTCGAAGGCGCGTTCCGCTTCGTCTATGTAATGGGCGAACAAGAGGCCGTTTACTACACTCTTCGCCCTTGCTCAACTGAAGAAGAGATTCGCAATAACTGCAAGGACTTCATCTATGATATGCCCCCT---------------TCCGCTGCTCAAACCGGAAATCCTCAGCAAATCCCAGCACACAACAGTCCAGCTGGGACATTTCCAGTTGGGACATTCATGCCCACGACCCTCGCACCTCAGTATCAGCCAACACAAGTCCAT…
	>Crosea_21674_FUN_017538_MAT129
	ATGTCAGCTTCTTCATCATCCACGACCGGCTATGGGCCTCCCCCAGGTCCGCGTCTGGTTACTGCGATCCCAAAGGCTGCCTTGAGAGCACTTGAGCCCCGTCCCGGTGGCCGCTGGGTTGTCGAAAATGAATTCGAAGGCGCGTTCCGCTTCGTCTATGTAATGGGCGAACAAGAGGCCGTTTACTACACTCTTCGCCCTTGCTCAACTGAAGAAGAGATTCGCAATAACTGCAAGGACTTCATCTATGATATGCCCCCT---------------TCCGCTGCTCAAACCGGAAATCCTCAGCAAATCCCAGCACACAACAGTCCAGCTGGGACATTTCCAGTTGGGACATTCATGCCCACGACCCTCGCACCTCAGTATCAGCCAACACAAGTCCAT…
	>Crosea_22293_FUN_017804_MAT129
	ATGTCAGCTTCTTCATCATCCACGACCGGCTATGGGCCTCCCCCAGGTCCGCGTCTGGTTACTGCGATCCCAAAGGCTGCCTTGAGAGCACTTGAGCCCCGTCCCGGTGGCCGCTGGGTTGTCGAAAATGAATTCGAAGGCGCGTTCCGCTTCGTCTATGTAATGGGCGAACAAGAGGCCGTTTACTACACTCTTCGCCCTTGCTCAACTGAAGAAGAGATTCGCAATAACTGCAAGGACTTCATCTATGATATGCCCCCT---------------TCCGCTGCTCAAACCGGAAATCCTCAGCAAATCCCAGCACACAACAGTCCAGTTGGGACATTTCCAGTTGGGACATTCATGCCCACGACCCTCGCACCTCAGTATCAGCCAACACAAGTCCAT…
	>Crosea_28978_FUN_017823_MAT129
	ATGTCAGCTTCTTCATCATCCACGACCGGCTATGGGCCTCCCCCAGGTCCGCGTCTGGTTACTGCGATCCCAAAGGCTGCCTTGAGAGCACTTGAGCCCCGTCCCGGTGGCCACTGGGTTGTCGAAAATGAATTCGAAGGCGCGTTCCGCTTCGTCTATGTAATGGGCGAACAAGAGGCCGTTTACTACACTCTTCGCCCTTGCTCAACTGAAGAAGAGATTCGCAATAACTGCAAGGACTTCATCTATGATATGCCCCCT---------------TCCGCTGCTCAAACCGGAAATCCTCAGCAAATCCCAGCACACAACAGTCCAGCTGGGACATTTCCAGTTGGGACATTCATGCCCACGACCCTCGCACCTCAGTATCAGCCAACACAAGTCCAT…
	>Crosea_43870_FUN_017236_MAT129
	ATGTCAGCTTCTTCATCATCCGCGACCGGCTATGGGCCTCCCCCAGGTCCGCGTCTGGTTACTGCGATCCCAAAGGCTGCCTTGAGAGCACTTGAGCCCCGTCCCGGTGGCCGCTGGGTTGTCGAAAATGAATTCGAAGGCGCGTTCCGCTTCGTCTATGTAATGGGCGAACAAGAGGCCGTTTACTACACTCTTCGCCCTTGCTCAACTGAAGAAGAGATTCGCAATAACTGCAAGGACTTCATCTATGATATGCCCCCT---------------TCCGCTGCTCAAACCGGAAATCCTCAGCAAATCCCAGCACACAACAGTCCAGCTGGGACATTTCCAGTTGGGACATTCATGCCCACGACCCTCGCACCTCAGTATCAGCCAACACAAGTCCAT…
	>Crosea_54879_FUN_016933_MAT129
	ATGTCAGCTTCTTCATCATCCACGACCGGCTATGGGCCTCCCCCAGGTCCGCGTCTGGTTACTGCGATCCCAAATGCTGCCTTGAGAGCACTTGAGCCCCGTCCCGGTGGCCGCTGGGTTGTCGAAAATGAATTCGAAGGCGCGTTCCGCTTCGTCTATGTAATGGGCGAACAAGAGGCCGTTTACTACACTCTTCGCCCTTGCTCAACTGAAGAAGAGATTCGCAATAACTGCAAGGACTTCATCTATGATATGCCCCCT---------------TGT------------------------------------------GATCCAGCTGGGACATTTCCAGTTGGGACATTCATGCCCACGACCCTCGCACCTCAGTATCAGCCAACACAAGTCCAT…
	>Crosea_B14_FUN_017593_MAT129
	ATGTCAGCTTCTTCATCATCCACGACCGGCTATGGGCCTCCCCCAGGTCCGCGTCTGGTCACTGCGATCCCAAAGGCTGCCTTGAGAGCACTTGAGCCCCGTCCCGGTGGCCGCTGGGTTGTCGAAAATGAATTCGAAGGCGCGTTCCGCTTCGTCTATGTAATGGGCGAACAAGAGGCCGTTTACTACACTCTTCGCCCTTGCTCAACTGAAGAAGAGATTCGCAATAACTGCAAGGACTTCATCTATGATATGCCCCCT---------------TCCGCTGCTCAAACCGGAAATCCTCAGCAAATCCCAGCACACAACAGTCCAGCTGGGACATTTCCAGTTGGGACATTCATGCCCACGACCCTCGCACCTCAGTATCAGCCAACACAAGTCCAT…
	>Crosea_B15_FUN_017734_MAT129
	ATGTCAGCTTCTTCATCATCCACGACCGGCTATGGGCCTCCCCCAGGTCCGCGTCTGGTCACTGCGATCCCAAAGGCTGCCTTGAGAGCACTTGAGCCCCGTCCCGGTGGCCGCTGGGTTGTCGAAAATGAATTCGAAGGCGCGTTCCGCTTCGTCTATGTAATGGGCGAACAAGAGGCCGTTTACTACACTCTTCGCCCTTGCTCAACTGAAGAAGAGATTCGCAATAACTGCAAGGACTTCATCTATGATATGCCCCCT---------------TCCGCTGCTCAAACCGGAAATCCTCAGCAAATCCCAGCACACAACAGTCCAGCTGGGACATTTCCAGTTGGGACATTCATGCCCACGACCCTCGCACCTCAGTATCAGCCAACACAAGTCCAT…
	>Crosea_GJS94122_FUN_017961_MAT129
	ATGTCAGCTTCTTCATCATCCACGACCGGCTATGGGCCTCCCCCAGGTCCGCGTCTGGTTACTGCGATCCCAAAGGCTGCCTTGAGAGCACTTGAGCCCCGTCCCGGTGGCCGCTGGGTTGTCGAAAATGAATTCGAAGGCGCGTTCCGCTTCGTCTATGTAATGGGCGAACAAGAGGCCGTTTACTACACTCTTCGCCCTTGCTCAACTGAAGAAGAGATTCGCAATAACTGCAAGGACTTCATCTATGATATGCCCCCT---------------TCCGCTGCTCAAACCGGAAATCCTCAGCAAATCCCAGCACACAACAGTCCAGCTGGGACATTTCCAGTTGGGACATTCATGCCCACGACCCTCGCACCTCAGTATCAGCCAACACAAGTCCAT…
	>Crosea_SHW-3-1_FUN_017611_MAT129
	ATGTCAGCTTCTTCATCATCCGCGACCGGCTATGGGCCTCCCCCAGGTCCGCGTCTGGTTACTGCGATCCCAAAGGCTGCCTTGAGAGCACTTGAGCCCCGTCCCGGTGGCCGCTGGGTTGTCGAAAATGAATTCGAAGGCGCGTTCCGCTTCGTCTATGTAATGGGCGAACAAGAGGCCGTTTACTACACTCTTCGCCCTTGCTCAACTGAAGAAGAGATTCGCAATAACTGCAAGGACTTCATCTATGATATGCCCCCT---------------TCCGCTGCTCAAACCGGAAATCCTCAGCAAATCCCAGCACACAACAGTCCAGCT---------------GGGACATTCATGCCCACGACCCTCGCACCTCAGTATCAGCCAACACAAGTCCAT…
	>Crosea_100000_FUN_016781_MAT129
	ATGTCAGCTTCTTCATCATCCGCGACCGGCTATGGGCCTCCCCCAGGCCCGCGTCTGGTTACTGCGATCCCAAAGGCTGCCTTGAGAGCACTTGAGCCCCGTCCCGATGGCCGCTGGGTTGTCGAAAATGAATTCGAAGGCGCGTTCCGCTTCGTCTATGTAATGGGCGAACAAGAGGCCGTTTACTACACTCTTCGCCCTTGCTCAACTGAAGAAGAGATTCGCGATAACTGCAAGGACTTCATCTATGATATGCCCCCT---------------TCCGCTGCTCAAACCGGAAATCCTCAGCAAATCCCAGCACACAACAGTCCAGCTGGGACATTTCCAGTTGGGACATTCATGCCAACGACCCTCGCACCTCAGCATCATCCAACACAAGTCCAT…
	>Crosea_10394_FUN_017594_MAT129
	ATGTCAGCTTCTTCATCATCCGCGACCGGCTATGGGCCTCCCCCAGGCCCGCGTCTGGTTACTGCGATCCCAAAGGCTGCCTTGAGAGCACTTGAGCCCCGTCCCGATGGCCGCTGGGTTGTCGAAAATGAATTCGAAGGCGCGTTCCGCTTCGTCTATGTAATGGGCGAACAAGAGGCCGTTTACTACACTCTTCGCCCTTGCTCAACTGAAGAAGAGATTCGCGATAACTGCAAGGACTTCATCTATGATATGCCCCCT---------------TCCGCTGCTCAAACCGGAAATCCTCAGCAAATCCCAGCACACAACAGTCCAGCTGGGACATTTCCAGTTGGGACATTCATGCCAACGACCCTCGCACCTCAGCATCAGCCAACACAAGTCCAT…
	>Crosea_14872_FUN_015967_MAT129
	ATGTCAGCTTCTTCATCATCCGCGACCGGCTATGGGCCTCCCCCAGGCCCGCGTCTGGTTACTGCGATCCCAAAGGCTGCCTTGAGAGCACTTGAGCCCCGTCCCGATGGCCGCTGGGTTGTCGAAAATGAATTCGAAGGCGCGTTCCGCTTCGTCTATGTAATGGGCGAACAAGAGGCCGTTTACTACACTCTTCGCCCTTGCTCAACTGAAGAAGAGATTCGCGATAACTGCAAGGACTTCATCTATGATATGCCCCCT---------------TCCGCTGCTCAAACCGGAAATCCTCAGCAAATCCCAGCACACAACAGTCCAGCTGGGACATTTCCAGTTGGGACATTCATGCCAACGACCCTCGCACCTCAGCATCAGCCAACACAAGTCCAT…
	>Crosea_15427_FUN_015790_MAT129
	ATGTCAGCTTCTTCATCATCCGCGACCGGCTATGGGCCTCCCCCAGGCCCGCGTCTGGTTACTGCGATCCCAAAGGCTGCCTTGAGAGCACTTGAGCCCCGTCCCGATGGCCGCTGGGTTGTCGAAAATGAATTCGAAGGCGCGTTCCGCTTCGTCTATGTAATGGGCGAACAAGAGGCCGTTTACTACACTCTTCGCCCTTGCTCAACTGAAGAAGAGATTCGCGATAACTGCAAGGACTTCATCTATGATATGCCCCCT---------------TCCGCTGCTCAAACCGGAAATCCTCAGCAAATCCCAGCACACAACAGTCCAGCTGGGACATTTCCAGTTGGGACATTCATGCCAACGACCCTCGCACCTCAGCATCAGCCAACACAAGTCCAT…
	>Crosea_17828_FUN_016813_MAT129
	ATGTCAGCTTCTTCATCATCCGCGACCGGCTATGGGCCTCCCCCAGGCCCGCGTCTGGTTACTGCGATCCCAAAGGCTGCCTTGAGAGCACTTGAGCCCCGTCCCGATGGCCGCTGGGTTGTCGAAAATGAATTCGAAGGCGCGTTCCGCTTCGTCTATGTAATGGGCGAACAAGAGGCCGTTTACTACACTCTTCGCCCTTGCTCAACTGAAGAAGAGATTCGCGATAACTGCAAGGACTTCATCTATGATATGCCCCCT---------------TCCGCTGCTCAAACCGGAAATCCTCAGCAAATCCCAGCACACAACAGTCCAGCTGGGACATTTCCAGTTGGGACATTCATGCCAACGACCCTCGCACCTCAGCATCAGCCAACACAAGTCCAT…
	>Crosea_1827_FUN_017154_MAT129
	ATGTCAGCTTCTTCATCATCCGCGACCGGCTATGGGCCTCCCCCAGGCCCGCGTCTGGTTACTGCGATCCCAAAGGCTGCCTTGAGAGCACTTGAGCCCCGTCCCGATGGCCGCTGGGTTGTCGAAAATGAATTCGAAGGCGCGTTCCGCTTCGTCTATGTAATGGGCGAACAAGAGGCCGTTTACTACACTCTTCGCCCTTGCTCAACTGAAGAAGAGATTCGCGATAACTGCAAGGACTTCATCTATGATATGCCCCCT---------------TCCGCTGCTCAAACCGGAAATCCTCAGCAAATCCCAGCACACAACAGTCCAGCTGGGACATTTCCAGTTGGGACATTCATGCCAACGACCCTCGCACCTCAGCATCAGCCAACACAAGTCCAT…
	>Crosea_1829_FUN_017159_MAT129
	ATGTCAGCTTCTTCATCATCCGCGACCGGCTATGGGCCTCCCCCAGGCCCGCGTCTGGTTACTGCGATCCCAAAGGCTGCCTTGAGAGCACTTGAGCCCCGTCCCGATGGCCGCTGGGTTGTCGAAAATGAATTCGAAGGCGCGTTCCGCTTCGTCTATGTAATGGGCGAACAAGAGGCCGTTTACTACACTCTTCGCCCTTGCTCAACTGAAGAAGAGATTCGCGATAACTGCAAGGACTTCATCTATGATATGCCCCCT---------------TCCGCTGCTCAAACCGGAAATCCTCAGCAAATCCCAGCACACAACAGTCCAGCTGGGACATTTCCAGTTGGGACATTCATGCCAACGACCCTCGCACCTCAGCATCAGCCAACACAAGTCCAT…
	>Crosea_1832_FUN_017349_MAT129
	ATGTCAGCTTCTTCATCATCCGCGACCGGCTATGGGCCTCCCCCAGGCCCGCGTCTGGTTACTGCGATCCCAAAGGCTGCCTTGAGAGCACTTGAGCCCCGTCCCGATGGCCGCTGGGTTGTCGAAAATGAATTCGAAGGCGCGTTCCGCTTCGTCTATGTAATGGGCGAACAAGAGGCCGTTTACTACACTCTTCGCCCTTGCTCAACTGAAGAAGAGATTCGCGATAACTGCAAGGACTTCATCTATGATATGCCCCCT---------------TCCGCTGCTCAAACCGGAAATCCTCAGCAAATCCCAGCACACAACAGTCCAGCTGGGACATTTCCAGTTGGGACATTCATGCCAACGACCCTCGCACCTCAGCATCAGCCAACACAAGTCCAT…
	>Crosea_1833_FUN_016933_MAT129
	ATGTCAGCTTCTTCATCATCCGCGACCGGCTATGGGCCTCCCCCAGGCCCGCGTCTGGTTACTGCGATCCCAAAGGCTGCCTTGAGAGCACTTGAGCCCCGTCCCGATGGCCGCTGGGTTGTCGAAAATGAATTCGAAGGCGCGTTCCGCTTCGTCTATGTAATGGGCGAACAAGAGGCCGTTTACTACACTCTTCGCCCTTGCTCAACTGAAGAAGAGATTCGCGATAACTGCAAGGACTTCATCTATGATATGCCCCCT---------------TCCGCTGCTCAAACCGGAAATCCTCAGCAAATCCCAGCACACAACAGTCCAGCTGGGACATTTCCAGTTGGGACATTCATGCCAACGACCCTCGCACCTCAGCATCAGCCAACACAAGTCCAT…
	>Crosea_1881_FUN_011582_MAT129
	ATGTCAGCTTCTTCATCATCCGCGACCGGCTATGGGCCTCCCCCAGGCCCGCGTCTGGTTACTGCGATCCCAAAGGCTGCCTTGAGAGCACTTGAGCCCCGTCCCGATGGCCGCTGGGTTGTCGAAAATGAATTCGAAGGCGCGTTCCGCTTCGTCTATGTAATGGGCGAACAAGAGGCCGTTTACTACACTCTTCGCCCTTGCTCAACTGAAGAAGAGATTCGCGATAACTGCAAGGACTTCATCTATGATATGCCCCCT---------------TCCGCTGCTCAAACCGGAAATCCTCAGCAAATCCCAGCACACAACAGTCCAGCTGGGACATTTCCAGTTGGGACATTCATGCCAACGACCCTCGCACCTCAGCATCAGCCAACACAAGTCCAT…
	>Crosea_1882_FUN_011805_MAT129
	ATGTCAGCTTCTTCATCATCCGCGACCGGCTATGGGCCTCCCCCAGGCCCGCGTCTGGTTACTGCGATCCCAAAGGCTGCCTTGAGAGCACTTGAGCCCCGTCCCGATGGCCGCTGGGTTGTCGAAAATGAATTCGAAGGCGCGTTCCGCTTCGTCTATGTAATGGGCGAACAAGAGGCCGTTTACTACACTCTTCGCCCTTGCTCAACTGAAGAAGAGATTCGCGATAACTGCAAGGACTTCATCTATGATATGCCCCCT---------------TCCGCTGCTCAAACCGGAAATCCTCAGCAAATCCCAGCACACAACAGTCCAGCTGGGACATTTCCAGTTGGGACATTCATGCCAACGACCCTCGCACCTCAGCATCAGCCAACACAAGTCCAT…
	>Crosea_1883_FUN_016929_MAT129
	ATGTCAGCTTCTTCATCATCCGCGACCGGCTATGGGCCTCCCCCAGGCCCGCGTCTGGTTACTGCGATCCCAAAGGCTGCCTTGAGAGCACTTGAGCCCCGTCCCGATGGCCGCTGGGTTGTCGAAAATGAATTCGAAGGCGCGTTCCGCTTCGTCTATGTAATGGGCGAACAAGAGGCCGTTTACTACACTCTTCGCCCTTGCTCAACTGAAGAAGAGATTCGCGATAACTGCAAGGACTTCATCTATGATATGCCCCCT---------------TCCGCTGCTCAAACCGGAAATCCTCAGCAAATCCCAGCACACAACAGTCCAGCTGGGACATTTCCAGTTGGGACATTCATGCCAACGACCCTCGCACCTCAGCATCAGCCAACACAAGTCCAT…
	>Crosea_1884_FUN_017001_MAT129
	ATGTCAGCTTCTTCATCATCCGCGACCGGCTATGGGCCTCCCCCAGGCCCGCGTCTGGTTACTGCGATCCCAAAGGCTGCCTTGAGAGCACTTGAGCCCCGTCCCGATGGCCGCTGGGTTGTCGAAAATGAATTCGAAGGCGCGTTCCGCTTCGTCTATGTAATGGGCGAACAAGAGGCCGTTTACTACACTCTTCGCCCTTGCTCAACTGAAGAAGAGATTCGCGATAACTGCAAGGACTTCATCTATGATATGCCCCCT---------------TCCGCTGCTCAAACCGGAAATCCTCAGCAAATCCCAGCACACAACAGTCCAGCTGGGACATTTCCAGTTGGGACATTCATGCCAACGACCCTCGCACCTCAGCATCAGCCAACACAAGTCCAT…
	>Crosea_1885_FUN_011164_MAT129
	ATGTCAGCTTCTTCATCATCCGCGACCGGCTATGGGCCTCCCCCAGGCCCGCGTCTGGTTACTGCGATCCCAAAGGCTGCCTTGAGAGCACTTGAGCCCCGTCCCGATGGCCGCTGGGTTGTCGAAAATGAATTCGAAGGCGCGTTCCGCTTCGTCTATGTAATGGGCGAACAAGAGGCCGTTTACTACACTCTTCGCCCTTGCTCAACTGAAGAAGAGATTCGCGATAACTGCAAGGACTTCATCTATGATATGCCCCCT---------------TCCGCTGCTCAAACCGGAAATCCTCAGCAAATCCCAGCACACAACAGTCCAGCTGGGACATTTCCAGTTGGGACATTCATGCCAACGACCCTCGCACCTCAGCATCAGCCAACACAAGTCCAT…
	>Crosea_2176_FUN_016891_MAT129
	ATGTCAGCTTCTTCATCATCCGCGACCGGCTATGGGCCTCCCCCAGGCCCGCGTCTGGTTACTGCGATCCCAAAGGCTGCCTTGAGAGCACTTGAGCCCCGTCCCGATGGCCGCTGGGTTGTCGAAAATGAATTCGAAGGCGCGTTCCGCTTCGTCTATGTAATGGGCGAACAAGAGGCCGTTTACTACACTCTTCGCCCTTGCTCAACTGAAGAAGAGATTCGCGATAACTGCAAGGACTTCATCTATGATATGCCCCCT---------------TCCGCTGCTCAAACCGGAAATCCTCAGCAAATCCCAGCACACAACAGTCCAGCTGGGACATTTCCAGTTGGGACATTCATGCCAACGACCCTCGCACCTCAGCATCAGCCAACACAAGTCCAT…
	>Crosea_2177_FUN_009526_MAT129
	ATGTCAGCTTCTTCATCATCCGCGACCGGCTATGGGCCTCCCCCAGGCCCGCGTCTGGTTACTGCGATCCCAAAGGCTGCCTTGAGAGCACTTGAGCCCCGTCCCGATGGCCGCTGGGTTGTCGAAAATGAATTCGAAGGCGCGTTCCGCTTCGTCTATGTAATGGGCGAACAAGAGGCCGTTTACTACACTCTTCGCCCTTGCTCAACTGAAGAAGAGATTCGCGATAACTGCAAGGACTTCATCTATGATATGCCCCCT---------------TCCGCTGCTCAAACCGGAAATCCTCAGCAAATCCCAGCACACAACAGTCCAGCTGGGACATTTCCAGTTGGGACATTCATGCCAACGACCCTCGCACCTCAGCATCAGCCAACACAAGTCCAT…
	>Crosea_27750_FUN_017174_MAT129
	ATGTCAGCTTCTTCATCATCCGCGACCGGCTATGGGCCTCCCCCAGGCCCGCGTCTGGTTACTGCGATCCCAAAGGCTGCCTTGAGAGCACTTGAGCCCCGTCCCGATGGCCGCTGGGTTGTCGAAAATGAATTCGAAGGCGCGTTCCGCTTCGTCTATGTAATGGGCGAACAAGAGGCCGTTTACTACACTCTTCGCCCTTGCTCAACTGAAGAAGAGATTCGCGATAACTGCAAGGACTTCATCTATGATATGCCCCCT---------------TCCGCTGCTCAAACCGGAAATCCTCAGCAAATCCCAGCACACAACAGTCCAGCTGGGACATTTCCAGTTGGGACATTCATGCCAACGACCCTCGCACCTCAGCATCAGCCAACACAAGTCCAT…
	>Crosea_28778_FUN_017125_MAT129
	ATGTCAGCTTCTTCATCATCCGCGACCGGCTATGGGCCTCCCCCAGGCCCGCGTCTGGTTACTGCGATCCCAAAGGCTGCCTTGAGAGCACTTGAGCCCCGTCCCGATGGCCGCTGGGTTGTCGAAAATGAATTCGAAGGCGCGTTCCGCTTCGTCTATGTAATGGGCGAACAAGAGGCCGTTTACTACACTCTTCGCCCTTGCTCAACTGAAGAAGAGATTCGCGATAACTGCAAGGACTTCATCTATGATATGCCCCCTTGTGACCGCTGCTCAAACCGGAAATCCTCAGCAAATCCCAGC------------------ACACAACAGTCCAGCTGGGACATTTCCAGTTGG------------------------------------GACATTCAT…
	>Crosea_37655_FUN_017244_MAT129
	ATGTCAGCTTCTTCATCATCCGCGACCGGCTATGGGCCTCCCCCAGGCCCGCGTCTGGTTACTGCGATCCCAAAGGCTGCCTTGAGAGCACTTGAGCCCCGTCCCGATGGCCGCTGGGTTGTCGAAAATGAATTCGAAGGCGCGTTCCGCTTCGTCTATGTAATGGGCGAACAAGAGGCCGTTTACTACACTCTTCGCCCTTGCTCAACTGAAGAAGAGATTCGCGATAACTGCAAGGACTTCATCTATGATATGCCCCCT---------------TCCGCTGCTCAAACCGGAAATCCTCAGCAAATCCCAGCACACAACAGTCCAGCTGGGACATTTCCAGTTGGGACATTCATGCCAACGACCCTCGCACCTCAGCATCAGCCAACACAAGTCCAT…
	>Crosea_42187_FUN_017920_MAT129
	ATGTCAGCTTCTTCATCATCCGCGACCGGCTATGGGCCTCCCCCAGGCCCGCGTCTGGTTACTGCGATCCCAAAGGCTGCCTTGAGAGCACTTGAGCCCCGTCCCGATGGCCGCTGGGTTGTCGAAAATGAATTCGAAGGCGCGTTCCGCTTCGTCTATGTAATGGGCGAACAAGAGGCCGTTTACTACACTCTTCGCCCTTGCTCAACTGAAGAAGAGATTCGCGATAACTGCAAGGACTTCATCTATGATATGCCCCCT---------------TCCGCTGCTCAAACCGGAAATCCTCAGCAAATCCCAGCACACAACAGTCCAGCTGGGACATTTCCAGTTGGGACATTCATGCCAACGACCCTCGCACCTCAGCATCAGCCAACACAAGTCCAT…
	>Crosea_56969_FUN_016631_MAT129
	ATGTCAGCTTCTTCATCATCCGCGACCGGCTATGGGCCTCCCCCAGGCCCGCGTCTGGTTACTGCGATCCCAAAGGCTGCCTTGAGAGCACTTGAGCCCCGTCCCGATGGCCGCTGGGTTGTCGAAAATGAATTCGAAGGCGCGTTCCGCTTCGTCTATGTAATGGGCGAACAAGAGGCCGTTTACTACACTCTTCGCCCTTGCTCAACTGAAGAAGAGATTCGCGATAACTGCAAGGACTTCATCTATGATATGCCCCCT---------------TCCGCTGCTCAAACCGGAAATCCTCAGCAAATCCCAGCACACAACAGTCCAGCTGGGACATTTCCAGTTGGGACATTCATGCCAACGACCCTCGCACCTCAGCATCAGCCAACACAAGTCCAT…
	>Crosea_64980_FUN_017579_MAT129
	ATGTCAGCTTCTTCATCATCCGCGACCGGCTATGGGCCTCCCCCAGGCCCGCGTCTGGTTACTGCGATCCCAAAGGCTGCCTTGAGAGCACTTGAGCCCCGTCCCGATGGCCGCTGGGTTGTCGAAAATGAATTCGAAGGCGCGTTCCGCTTCGTCTATGTAATGGGCGAACAAGAGGCCGTTTACTACACTCTTCGCCCTTGCTCAACTGAAGAAGAGATTCGCGATAACTGCAAGGACTTCATCTATGATATGCCCCCT---------------TCCGCTGCTCAAACCGGAAATCCTCAGCAAATCCCAGCACACAACAGTCCAGCTGGGACATTTCCAGTTGGGACATTCATGCCAACGACCCTCGCACCTCAGCATCAGCCAACACAAGTCCAT…
	>Crosea_70497_FUN_015939_MAT129
	ATGTCAGCTTCTTCATCATCCGCGACCGGCTATGGGCCTCCCCCAGGCCCGCGTCTGGTTACTGCGATCCCAAAGGCTGCCTTGAGAGCACTTGAGCCCCGTCCCGATGGCCGCTGGGTTGTCGAAAATGAATTCGAAGGCGCGTTCCGCTTCGTCTATGTAATGGGCGAACAAGAGGCCGTTTACTACACTCTTCGCCCTTGCTCAACTGAAGAAGAGATTCGCGATAACTGCAAGGACTTCATCTATGATATGCCCCCT---------------TCCGCTGCTCAAACCGGAAATCCTCAGCAAATCCCAGCACACAACAGTCCAGCTGGGACATTTCCAGTTGGGACATTCATGCCAACGACCCTCGCACCTCAGCATCAGCCAACACAAGTCCAT…
	>Crosea_70697_FUN_011746_MAT129
	ATGTCAGCTTCTTCATCATCCGCGACCGGCTATGGGCCTCCCCCAGGCCCGCGTGTGGTTACTGCGATCCCAAAGGCTGCCTTGAGAGCACTTGAGCCCCGTCCCGATGGCCGCTGGGTTGTCGAAAATGAATTCGAAGGCGCGTTCCGCTTCGTCTATGTAATGGGCGAACAAGAGGCCGTTTACTACACTCTTCGCCCTTGCTCAACTGAAGAAGAGATTCGCGATAACTGCAAGGACTTCATCTATGATATGCCCCCT---------------TCCGCTGCTCAAACCGGAAATCCTCAGCAAATCCCAGCACACAACAGTCCAGCTGGGACATTTCCAGTTGGGACATTCATGCCAACGACCCTCGCACCTCAGCATCAGCCAACACAAGTCCAT…
	>Crosea_70897_FUN_018242_MAT129
	ATGTCAGCTTCTTCATCATCCGCGACCGGCTATGGGCCTCCCCCAGGCCCGCGTCTGGTTACTGCGATCCCAAAGGCTGCCTTGAGAGCACTTGAGCCCCGTCCCGATGGCCGCTGGGTTGTCGAAAATGAATTCGAAGGCGCGTTCCGCTTCGTCTATGTAATGGGCGAACAAGAGGCCGTTTACTACACTCTTCGCCCTTGCTCAACTGAAGAAGAGATTCGCGATAACTGCAAGGACTTCATCTATGATATGCCCCCT---------------TCCGCTGCTCAAACCGGAAATCCTCAGCAAATCCCAGCACACAACAGTCCAGCTGGGACATTTCCAGTTGGGACATTCATGCCAACGACCCTCGCACCTCAGCATCAGCCAACACAAGTCCAT…
	>Crosea_90772D_FUN_007198_MAT129
	ATGTCAGCTTCTTCATCATCCGCGACCGGCTATGGGCCTCCCCCAGGCCCGCGTCTGGTTACTGCGATCCCAAAGGCTGCCTTGAGAGCACTTGAGCCCCGTCCCGATGGCCGCTGGGTTGTCGAAAATGAATTCGAAGGCGCGTTCCGCTTCGTCTATGTAATGGGCGAACAAGAGGCCGTTTACTACACTCTTCGCCCTTGCTCAACTGAAGAAGAGATTCGCGATAACTGCAAGGACTTCATCTATGATATGCCCCCT---------------TCCGCTGCTCAAACCGGAAATCCTCAGCAAATCCCAGCACACAACAGTCCAGCTGGGACATTTCCAGTTGGGACATTCATGCCAACGACCCTCGCACCTCAGCATCAGCCAACACAAGTCCAT…
	>Crosea_90772E_FUN_004614_MAT129
	ATGTCAGCTTCTTCATCATCCGCGACCGGCTATGGGCCTCCCCCAGGCCCGCGTCTGGTTACTGCGATCCCAAAGGCTGCCTTGAGAGCACTTGAGCCCCGTCCCGATGGCCGCTGGGTTGTCGAAAATGAATTCGAAGGCGCGTTCCGCTTCGTCTATGTAATGGGCGAACAAGAGGCCGTTTACTACACTCTTCGCCCTTGCTCAACTGAAGAAGAGATTCGCGATAACTGCAAGGACTTCATCTATGATATGCCCCCT---------------TCCGCTGCTCAAACCGGAAATCCTCAGCAAATCCCAGCACACAACAGTCCAGCTGGGACATTTCCAGTTGGGACATTCATGCCAACGACCCTCGCACCTCAGCATCAGCCAACACAAGTCCAT…
	>Crosea_90772G_FUN_003882_MAT129
	ATGTCAGCTTCTTCATCATCCGCGACCGGCTATGGGCCTCCCCCAGGCCCGCGTCTGGTTACTGCGATCCCAAAGGCTGCCTTGAGAGCACTTGAGCCCCGTCCCGATGGCCGCTGGGTTGTCGAAAATGAATTCGAAGGCGCGTTCCGCTTCGTCTATGTAATGGGCGAACAAGAGGCCGTTTACTACACTCTTCGCCCTTGCTCAACTGAAGAAGAGATTCGCGATAACTGCAAGGACTTCATCTATGATATGCCCCCT---------------TCCGCTGCTCAAACCGGAAATCCTCAGCAAATCCCAGCACACAACAGTCCAGCTGGGACATTTCCAGTTGGGACATTCATGCCAACGACCCTCGCACCTCAGCATCAGCCAACACAAGTCCAT…
	>Crosea_B13_FUN_011405_MAT129
	ATGTCAGCTTCTTCATCATCCGCGACCGGCTATGGGCCTCCCCCAGGCCCGCGTCTGGTTACTGCGATCCCAAAGGCTGCCTTGAGAGCACTTGAGCCCCGTCCCGATGGCCGCTGGGTTGTCGAAAATGAATTCGAAGGCGCGTTCCGCTTCGTCTATGTAATGGGCGAACAAGAGGCCGTTTACTACACTCTTCGCCCTTGCTCAACTGAAGAAGAGATTCGCGATAACTGCAAGGACTTCATCTATGATATGCCCCCT---------------TCCGCTGCTCAAACCGGAAATCCTCAGCAAATCCCAGCACACAACAGTCCAGCTGGGACATTTCCAGTTGGGACATTCATGCCAACGACCCTCGCACCTCAGCATCAGCCAACACAAGTCCAT…
	>Crosea_GG-1-2_FUN_012446_MAT129
	ATGTCAGCTTCTTCATCATCCGCGACCGGCTATGGGCCTCCCCCAGGCCCGCGTCTGGTTACTGCGATCCCAAAGGCTGCCTTGAGAGCACTTGAGCCCCGTCCCGATGGCCGCTGGGTTGTCGAAAATGAATTCGAAGGCGCGTTCCGCTTCGTCTATGTAATGGGCGAACAAGAGGCCGTTTACTACACTCTTCGCCCTTGCTCAACTGAAGAAGAGATTCGCGATAACTGCAAGGACTTCATCTATGATATGCCCCCT---------------TCCGCTGCTCAAACCGGAAATCCTCAGCAAATCCCAGCACACAACAGTCCAGCTGGGACATTTCCAGTTGGGACATTCATGCCAACGACCCTCGCACCTCAGCATCAGCCAACACAAGTCCAT…
	>Crosea_GL-1-1_FUN_015029_MAT129
	ATGTCAGCTTCTTCATCATCCGCGACCGGCTATGGGCCTCCCCCGGGCCCGCGTCTGGTTACTGCGATCCCAAAGGCTGCCTTGAGAGCACTTGAGCCCCGTCCCGATGGCCGCTGGGTTGTCGAAAATGAATTCGAAGGCGCGTTCCGCTTCGTCTATGTAATGGGCGAACAAGAGGCCGTTTACTACACTCTTCGCCCTTGCTCAACTGAAGAAGAGATTCGCGATAACTGCAAGGACTTCATCTATGATATGCCCCCT---------------TCCGCTGCTCAAACCGGAAATCCTCAGCAAATCCCAGCACACAACAGTCCAGCTGGGACATTTCCAGTTGGGACATTCATGCCAACGACCCTCGCACCTCAGCATCAGCCAACACAAGTCCAT…
	>Crosea_IK726_FUN_017456_MAT129
	ATGTCAGCTTCTTCATCATCCGCGACCGGCTATGGGCCTCCCCCAGGCCCGCGTCTGGTTACTGCGATCCCAAAGGCTGCCTTGAGAGCACTTGAGCCCCGTCCCGATGGCCGCTGGGTTGTCGAAAATGAATTCGAAGGCGCGTTCCGCTTCGTCTATGTAATGGGCGAACAAGAGGCCGTTTACTACACTCTTCGCCCTTGCTCAACTGAAGAAGAGATTCGCGATAACTGCAAGGACTTCATCTATGATATGCCCCCT---------------TCCGCTGCTCAAACCGGAAATCCTCAGCAAATCCCAGCACACAACAGTCCAGCTGGGACATTTCCAGTTGGGACATTCATGCCAACGACCCTCGCACCTCAGCATCAGCCAACACAAGTCCAT…
	>Crosea_NHH-61-2_FUN_017369_MAT129
	ATGTCAGCTTCTTCATCATCCGCGACCGGCTATGGGCCTCCCCCAGGCCCGCGTCTGGTTACTGCGATCCCAAAGGTTGCCTTGAGAGCACTTGAGCCCCGTCCCGATGGCCGCTGGGTTGTCGAAAATGAATTCGAAGGCGCGTTCCGCTTCGTCTATGTAATGGGCGAACAAGAGGCCGTTTACTACACTCTTCGCCCTTGCTCAACTGAAGAAGAGATTCGCGATAACTGCAAGGACTTCATCTATGATATGCCCCCT---------------TCCGCTGCTCAAACCGGAAATCCTCAGCAAATCCCAGCACACAACAGTCCAGCTGGGACATTTCCAGTTGGGACATTCATGCCAACGACCCTCGCACCTCAGCATCAGCCAACACAAGTCCAT…
	>Crosea_SHW-1-1_FUN_012564_MAT129
	ATGTCAGCTTCTTCATCATCCGCGACCGGCTATGGGCCTCCCCCAGGCCCGCGTCTGGTTACTGCGATCCCAAAGGCTGCCTTGAGAGCACTTGAGCCCCGTCCCGATGGCCGCTGGGTTGTCGAAAATGAATTCGAAGGCGCGTTCCGCTTCGTCTATGTAATGGGCGAACAAGAGGCCGTTTACTACACTCTTCGCCCTTGCTCAACTGAAGAAGAGATTCGCGATAACTGCAAGGACTTCATCTATGATATGCCCCCT---------------TCCGCTGCTCAAACCGGAAATCCTCAGCAAATCCCAGCACACAACAGTCCAGCTGGGACATTTCCAGTTGGGACATTCATGCCAACGACCCTCGCACCTCAGCATCAGCCAACACAAGTCCAT…
	>Crosea_STG-21-1_FUN_012732_MAT129
	ATGTCAGCTTCTTCATCATCCGCGACCGGCTATGGGCCTCCCCCAGGCCCGCGTCTGGTTACTGCGATCCCAAAGGCTGCCTTGAGAGCACTTGAGCCCCGTCCCGATGGCCGCTGGGTTGTCGAAAATGAATTCGAAGGCGCGTTCCGCTTCGTCTATGTAATGGGCGAACAAGAGGCCGTTTACTACACTCTTCGCCCTTGCTCAACTGAAGAAGAGATTCGCGATAACTGCAAGGACTTCATCTATGATATGCCCCCT---------------TCCGCTGCTCAAACCGGAAATCCTCAGCAAATCCCAGCACACAACAGTCCAGCTGGGACATTTCCAGTTGGGACATTCATGCCAACGACCCTCGCACCTCAGCATCAGCCAACACAAGTCCAT…
	>Crosea_SYP-4-2_FUN_017111_MAT129
	ATGTCAGCTTCTTCATCATCCGCGACCGGCTATGGGCCTCCCCCAGGCCCGCGTCTGGTTACTGCGATCCCAAAGGCTGCCTTGAGAGCACTTGAGCCCCGTCCCGATGGCCGCTGGGTTGTCGAAAATGAATTCGAAGGCGCGTTCCGCTTCGTCTATGTAATGGGCGAACAAGAGGCCGTTTACTACACTCTTCGCCCTTGCTCAACTGAAGAAGAGATTCGCGATAACTGCAAGGACTTCATCTATGATATGCCCCCT---------------TCCGCTGCTCAAACCGGAAATCCTCAGCAAATCCCAGCACACAACAGTCCAGCTGGGACATTTCCAGTTGGGACATTCATGCCAACGACCCTCGCACCTCAGCATCAGCCAACACAAGTCCAT…
